# Supplementary material for: Initial Genomics of the Human Nucleolus
Source: PLoS Genet. 2010 Mar 26;6(3):e1000889. doi: 10.1371/journal.pgen.1000889 (PMC2845662; doi:10.1371/journal.pgen.1000889)
Supplement: Table S1 — List of NAD genomic coordinates (hg18 genome build) and features of their detection. Chromosomal positions and size of NADs is shown in the table. The method of the detection for each 97 NADs is also indicated: 41 NADs were detected with both microarray and high-throughput sequencing, 20 NADs only by using sequencing, and 36 NADs only on microarrays. The number of 454 sequence hits per NAD is shown as well. The 454-based NAD determination was tested in an experimental statistical test comparing the number of reads in each of the detected NADs against the distribution of number of reads in 1,000 randomly selected same-chromosome regions of the same size. The significance is then obtained as the quartile position of the NAD reads number in the random distribution. NADs that were analysed in 3D FISH experiments are highlighted in yellow. (0.03 MB XLS) [file pgen.1000889.s012.xls]

## Sheet: Table S1 NADs
chr	start	end	size (bp)	detection method	454 hits/NAD	mean count of random domains	p-value (experimental test)
chr1	120300000	121143934	843934	aCGH / sequencing	36	5.4153	0.017
chr1	141484000	142382900	898900	aCGH / sequencing	246	5.6087	0.0029
chr1	142879000	142934000	55000	sequencing	152	31.6917	0.0436
chr1	143035000	143568000	533000	sequencing	22	3.8731	0.0332
chr1	143954000	144187000	233000	sequencing	15	2.0862	0.0223
chr1	146636000	146776000	140000	sequencing	24	1.2298	0.0113
chr1	146800000	147943802	1143802	aCGH / sequencing	143	6.4071	0.0067
chr1	150443888	151606502	1162614	aCGH	2	6.8406	0.7131
chr1	226811000	226847000	36000	sequencing	10	0.361	0.0108
chr2	88086000	89947000	1861000	aCGH / sequencing	24	13.7721	0.0519
chr2	90979000	91656371	677371	aCGH / sequencing	190	5.3689	0.0033
chr2	94699000	94966000	267000	aCGH / sequencing	78	2.3114	0.0045
chr2	103780000	117543754	13763754	aCGH / sequencing	6	11.6519	0.4008
chr2	130440000	130586000	146000	sequencing	27	1.1293	0.0053
chr2	132039000	132835000	796000	aCGH / sequencing	648	6.4479	0.0002
chr3	75481000	76093919	612919	aCGH / sequencing	179	2.0756	0
chr3	90387508	90581461	193953	aCGH	0	0.7191	1
chr3	94993815	95056494	62679	aCGH	0	0.2376	1
chr4	192	368956	368764	aCGH	23	1.5292	0.0051
chr4	3543764	3600210	56446	aCGH	0	0.3495	1
chr4	8935000	8978000	43000	sequencing	11	0.2996	0.005
chr4	48743852	49312555	568703	aCGH / sequencing	196	2.2611	0.0003
chr4	132806398	133118955	312557	aCGH / sequencing	11	1.4158	0.0121
chr4	190756258	190918908	162650	aCGH	3	0.9443	0.036
chr4	191034000	191262540	228540	aCGH / sequencing	141	1.2362	0.0018
chr5	1912521	4681284	2768763	aCGH	26	14.4665	0.1757
chr5	17571000	17641000	70000	sequencing	8	0.4164	0.0052
chr5	33434000	34390900	956900	aCGH / sequencing	32	5.2147	0.0051
chr5	43051000	46437749	3386749	aCGH / sequencing	43	18.0019	0.0696
chr5	49493855	49537552	43697	aCGH	0	0.2491	1
chr5	68716000	70597900	1881900	sequencing	12	10.0704	0.2599
chr6	39437734	40893950	1456216	aCGH	6	4.3012	0.2804
chr6	57073000	58887710	1814710	aCGH / sequencing	22	5.3606	0.0005
chr6	61950107	63956000	2005893	aCGH / sequencing	11	5.9087	0.0832
chr7	53157000	53200000	43000	sequencing	99	0.4667	0
chr7	56168766	58018759	1849993	aCGH / sequencing	150	15.1595	0.0004
chr7	61060000	64778000	3718000	aCGH / sequencing	178	29.2425	0.0022
chr7	66506481	71712594	5206113	aCGH	27	39.4431	0.3975
chr8	6722000	8108900	1386900	sequencing	36	6.2824	0.0182
chr8	12007000	12657900	650900	sequencing	35	3.0583	0.0059
chr8	43145000	43893956	748956	aCGH / sequencing	8	3.4218	0.0689
chr8	47018999	47969000	950001	aCGH / sequencing	8	4.2806	0.0947
chr8	86742000	86984000	242000	sequencing	21	1.2589	0.0096
chr9	41918945	42587000	668055	aCGH / sequencing	88	6.4877	0.0213
chr9	42709000	47043900	4334900	aCGH / sequencing	203	30.6172	0.0324
chr9	65244000	69931000	4687000	aCGH / sequencing	315	35.301	0.004
chr10	36014000	39193976	3179976	aCGH / sequencing	80	8.0673	0.0138
chr10	41706253	42281405	575152	aCGH / sequencing	133	2.7244	0.0016
chr10	80914000	81995000	1081000	sequencing	12	5.2403	0.065
chr10	127568855	127606431	37576	aCGH	10	0.2156	0.0026
chr10	135342000	135348900	6900	aCGH	71	0.043	0
chr11	48150052	51450245	3300193	aCGH	26	12.1081	0.0558
chr11	54556256	56331401	1775145	aCGH	4	6.5913	0.688
chr12	34150130	34731395	581265	aCGH	16	2.0895	0.0128
chr12	36150160	36987610	837450	aCGH	30	3.0238	0.001
chr13	17926000	19043762	1117762	aCGH / sequencing	90	4.5298	0
chr14	18081282	19800096	1718814	aCGH / sequencing	71	5.6688	0
chr14	24850231	25593917	743686	aCGH	4	2.8158	0.2278
chr14	45475193	48531441	3056248	aCGH	14	9.5944	0.1622
chr14	105487524	105525248	37724	aCGH	0	0.1817	1
chr15	18309000	23112656	4803656	aCGH / sequencing	262	35.8036	0.0002
chr15	23250217	27675023	4424806	aCGH / sequencing	82	33.4872	0.0572
chr15	29637705	30393811	756106	aCGH	6	7.2569	0.425
chr15	31362541	31800003	437462	aCGH	5	4.4032	0.2807
chr15	43781365	45218872	1437507	aCGH	22	12.5231	0.1074
chr16	32001000	35131499	3130499	aCGH / sequencing	518	36.4758	0.0028
chr16	44983000	45068000	85000	aCGH / sequencing	73	1.1776	0.0034
chr17	10062596	11793891	1731295	aCGH	11	10.5595	0.1957
chr17	20075000	22817900	2742900	aCGH / sequencing	139	16.2412	0.002
chr17	28093882	29406304	1312422	aCGH	8	8.1251	0.2821
chr18	14147000	15393928	1246928	aCGH / sequencing	229	8.1711	0.0003
chr19	151000	178000	27000	sequencing	14	0.3443	0.001
chr19	19718965	24375196	4656231	aCGH / sequencing	19	16.0408	0.2336
chr19	32431367	34106421	1675054	aCGH	3	6.3355	0.7017
chr19	41431447	43062550	1631103	aCGH	14	6.1271	0.0804
chr19	47850000	48464000	614000	sequencing	4	2.836	0.1919
chr19	61612549	62206346	593797	aCGH	5	2.7659	0.1319
chr20	25787526	26262721	475195	aCGH / sequencing	66	2.7874	0.0024
chr20	28043000	28262615	219615	aCGH / sequencing	43	1.1596	0.0027
chr20	29268971	29512508	243537	aCGH	0	1.5263	1
chr20	39862618	41475217	1612599	aCGH / sequencing	13	8.821	0.1426
chr20	58393777	59575151	1181374	aCGH	16	6.615	0.0784
chr21	9725004	10168000	442996	aCGH / sequencing	64	3.4991	0.0096
chr21	13262537	14598900	1336363	aCGH / sequencing	130	9.5466	0.0009
chr21	23881409	25706319	1824910	aCGH	8	12.9748	0.4313
chr22	14456000	14906372	450372	aCGH / sequencing	43	3.1039	0.0095
chr22	15242000	16381408	1139408	aCGH / sequencing	66	7.1141	0.018
chr22	32200005	33487649	1287644	aCGH	9	7.8647	0.2009
chrX	57956261	58575169	618908	aCGH	0	0.908	1
chrX	61612674	62018869	406195	aCGH	0	0.5973	1
chrX	114866000	114918000	52000	sequencing	2	0.0796	0.0123
chrY	7830000	7940900	110900	sequencing	115	0.8924	0.0011
chrY	8991000	9254000	263000	sequencing	214	1.9919	0.0001
chrY	9319000	9410000	91000	sequencing	42	0.8199	0.0069
chrY	10550130	10675193	125063	aCGH	0	0.8997	1
chrY	11250004	12143800	893796	aCGH	1	7.4085	0.1913
chrY	57381360	57431361	50001	aCGH	0	0.4798	1
							Table S1
