# Supplementary material for: Initial Genomics of the Human Nucleolus
Source: PLoS Genet. 2010 Mar 26;6(3):e1000889. doi: 10.1371/journal.pgen.1000889 (PMC2845662; doi:10.1371/journal.pgen.1000889)
Supplement: Table S2 — List of RefSeq genes located in NADs. Genes within NADs were identified with the UCSC Table Browser (RefSeq Genes Track, hg18 genome build). Note, that almost 30% of the genes are duplicated or even more amplified. Specific enrichment of different gene families in NADs is shown in Figure 3A. (0.39 MB XLS) [file pgen.1000889.s013.xls]

## Sheet: Table S2 RefSeq genes
#bin	name	chrom	strand	txStart	txEnd	cdsStart	cdsEnd	exonCount	exonStarts	exonEnds	id	name2	cdsStartStat	cdsEndStat	exonFrames
187	NM_024408	chr1	-	120255698	120413799	120259451	120413543	34	120255698,120261810,120262551,120263457,120264374,120265858,120266381,120266781,120267782,120269450,120270644,120273121,120279617,120281427,120282002,120284700,120285671,120292559,120293152,120294869,120297688,120299185,120303537,120307719,120309598,120310521,120311578,120312222,120313656,120331105,120341142,120349474,120374051,120413470,	120260840,120261908,120262699,120263759,120264543,120265955,120266592,120266924,120268130,120269956,120270757,120273358,120279750,120281612,120282156,120284902,120285900,120292712,120293272,120294983,120297834,120299378,120303648,120307953,120309712,120310635,120311767,120312378,120313890,120331228,120341478,120349734,120374133,120413799,	0	NOTCH2	cmpl	cmpl	0,1,0,1,0,2,1,2,2,0,1,1,0,1,0,2,1,1,1,1,2,1,1,1,1,1,1,1,1,1,1,2,1,0,
1505	NM_001100910	chr1	+	120640527	120657204	120641356	120656109	4	120640527,120643497,120647517,120656014,	120641508,120643575,120647642,120657204,	0	FAM72B	cmpl	cmpl	0,2,2,1,
1505	NR_027337	chr1	+	120707556	120716365	120716365	120716365	2	120707556,120716236,	120707942,120716365,	0	HIST2H2BA	unk	unk	-2
1506	NM_001004340	chr1	-	120728431	120737467	120728659	120737417	3	120728431,120731561,120737386,	120728940,120731816,120737467,	0	FCGR1B	cmpl	cmpl	1,1,0,
1506	NM_001017986	chr1	-	120728431	120737467	120728659	120737417	5	120728431,120731561,120735903,120736970,120737386,	120728940,120731816,120736158,120736991,120737467,	0	FCGR1B	cmpl	cmpl	1,1,1,1,0,
188	NR_003955	chr1	+	120962432	121015209	121015209	121015209	8	120962432,120999830,121000251,121005548,121007957,121009084,121011467,121012096,	120962780,121000017,121000340,121005676,121008234,121009118,121011522,121015209,	0	LOC647121	unk	unk	-8
1676	NR_024510	chr1	-	143011870	143052130	143052130	143052130	2	143011870,143051882,	143012893,143052130,	0	LOC728855	unk	unk	-2
1676	NR_024511	chr1	-	143011870	143052130	143052130	143052130	3	143011870,143012546,143051882,	143012112,143012893,143052130,	0	LOC728855	unk	unk	-3
1676	NR_024584	chr1	-	143011875	143053112	143053112	143053112	4	143011875,143012546,143051882,143053026,	143012112,143012893,143051980,143053112,	0	LOC728875	unk	unk	-4
1676	NM_001135789	chr1	-	143072095	143075949	143075033	143075528	1	143072095	143075949	0	PPIAL4C	cmpl	cmpl	0
1676	NM_001143883	chr1	-	143072095	143075949	143075033	143075528	1	143072095	143075949	0	PPIAL4B	cmpl	cmpl	0
1676	NM_178230	chr1	-	143074943	143075603	143075033	143075528	1	143074943	143075603	0	PPIAL4A	cmpl	cmpl	0
1677	NR_024584	chr1	-	143192104	143233326	143233326	143233326	4	143192104,143192775,143232130,143233240,	143192341,143193122,143232228,143233326,	0	LOC728875	unk	unk	-4
1678	NR_003242	chr1	-	143323378	143324084	143324084	143324084	1	143323378	143324084	0	C1orf152	unk	unk	-1
209	NM_001037675	chr1	+	143326315	143540167	143326487	143540141	21	143326315,143326452,143328506,143329438,143330703,143331239,143332803,143525098,143526036,143527292,143527829,143529322,143533277,143534484,143535169,143536061,143536709,143537591,143538289,143539176,143539897,	143326355,143326660,143328609,143329653,143330776,143331451,143333013,143525201,143526251,143527365,143528035,143529374,143533441,143534536,143535342,143536113,143536882,143537643,143538462,143539285,143540167,	0	NBPF20	cmpl	cmpl	-1,0,1,2,1,2,1,1,2,1,2,1,2,1,2,1,2,1,2,1,2,
26	NM_014644	chr1	-	143562783	143706379	143563814	143706088	44	143562783,143565521,143565874,143567096,143568172,143568968,143571115,143574674,143575491,143577166,143577948,143579277,143583052,143585233,143586037,143587333,143588392,143590391,143592098,143592786,143593802,143597453,143603857,143614433,143615981,143617415,143617777,143621225,143623238,143623486,143626801,143627926,143628855,143629175,143630189,143633191,143633543,143633875,143635046,143657981…	143563856,143565568,143566013,143567240,143568399,143569085,143571355,143574799,143575681,143577286,143578080,143579529,143583238,143585386,143586261,143587385,143588628,143590920,143592218,143592979,143594238,143597686,143603946,143614561,143616094,143617553,143617894,143621317,143623320,143623651,143626996,143628106,143628993,143629289,143630348,143633404,143633636,143633995,143635178,143658099…	0	PDE4DIP	cmpl	cmpl	0,1,0,0,1,1,1,2,1,1,1,1,1,1,2,1,2,1,1,0,2,0,1,2,0,0,0,1,0,0,0,0,0,0,0,0,0,0,0,2,0,2,0,0,
1683	NM_203458	chr1	+	143920467	143997269	143960213	143993388	5	143920467,143960169,143984541,143992725,143993311,	143920793,143960251,143984801,143993061,143997269,	0	NOTCH2NL	cmpl	cmpl	-1,0,2,1,1,
210	NM_001039703	chr1	+	144004727	144080039	144004762	144080039	86	144004727,144006779,144007713,144008975,144009511,144011086,144013076,144014010,144015266,144015803,144017301,144021256,144022459,144023142,144024034,144024690,144025572,144026260,144027147,144027868,144028762,144029410,144030292,144030980,144031867,144032586,144033480,144034128,144035010,144035704,144036591,144037308,144038202,144038849,144039731,144040435,144041322,144042039,144042931,144043579…	144004937,144006882,144007928,144009048,144009723,144011296,144013179,144014225,144015339,144016009,144017353,144021420,144022511,144023315,144024086,144024863,144025624,144026433,144027256,144028041,144028814,144029583,144030344,144031153,144031976,144032759,144033532,144034301,144035062,144035877,144036700,144037481,144038254,144039022,144039789,144040608,144041431,144042212,144042983,144043752…	0	NBPF10	cmpl	incmpl	0,1,2,1,2,1,1,2,1,2,1,2,1,2,1,2,1,2,1,2,1,2,1,2,1,2,1,2,1,2,1,2,1,2,1,2,1,2,1,2,1,2,1,2,1,2,1,2,1,2,1,2,1,2,1,2,1,2,1,2,1,2,1,2,1,2,1,2,1,2,1,2,1,2,1,2,1,2,1,2,1,2,1,2,1,2,
1684	NM_202004	chr1	+	144124547	144128902	144127690	144128293	3	144124547,144126635,144127669,	144124783,144126672,144128902,	0	HFE2	cmpl	cmpl	-1,-1,0,
1684	NM_213652	chr1	+	144124547	144128902	144127690	144128293	2	144124547,144127669,	144124783,144128902,	0	HFE2	cmpl	cmpl	-1,0,
1684	NM_213653	chr1	+	144124547	144128902	144126138	144128293	4	144124547,144126049,144126635,144127669,	144124783,144126235,144127195,144128902,	0	HFE2	cmpl	cmpl	-1,0,1,0,
1684	NM_145277	chr1	+	144124547	144128902	144126877	144128293	3	144124547,144126635,144127669,	144124783,144127195,144128902,	0	HFE2	cmpl	cmpl	-1,0,0,
1684	NM_006472	chr1	+	144149818	144153985	144150159	144152575	8	144149818,144150949,144151134,144151394,144151625,144151988,144152258,144152539,	144150409,144151022,144151282,144151497,144151882,144152145,144152410,144153985,	0	TXNIP	cmpl	cmpl	0,1,2,0,1,0,1,0,
210	NM_032305	chr1	-	144167592	144181744	144167993	144171579	8	144167592,144168347,144168592,144168904,144169291,144171008,144171453,144181678,	144168080,144168461,144168666,144168961,144169360,144171138,144171620,144181744,	0	POLR3GL	cmpl	cmpl	0,0,1,1,1,0,0,-1,
1685	NM_001039888	chr1	+	144181864	144187004	144184685	144186176	4	144181864,144182909,144183478,144184565,	144182263,144183137,144184024,144187004,	0	ANKRD34A	cmpl	cmpl	-1,-1,-1,0,
1705	NM_173638	chr1	+	146827613	146862782	146844273	146861264	19	146827613,146833473,146835359,146843981,146844238,146846229,146847163,146848419,146848956,146850449,146854411,146855617,146856284,146857176,146857824,146858706,146859414,146860301,146861020,	146827739,146833504,146835501,146844136,146844448,146846332,146847378,146848492,146849162,146850501,146854575,146855669,146856457,146857228,146857997,146858758,146859587,146860407,146862782,	0	NBPF15	cmpl	cmpl	-1,-1,-1,-1,0,1,2,1,2,1,2,1,2,1,2,1,2,1,2,
1705	NM_001102663	chr1	+	146843980	146862891	146844273	146861264	16	146843980,146844238,146846229,146847163,146848419,146848956,146850449,146854411,146855617,146856284,146857176,146857824,146858706,146859414,146860301,146861020,	146844136,146844448,146846332,146847378,146848492,146849162,146850501,146854575,146855669,146856457,146857228,146857997,146858758,146859587,146860407,146862891,	0	NBPF16	cmpl	cmpl	-1,0,1,2,1,2,1,2,1,2,1,2,1,2,1,2,
1705	NM_001144032	chr1	+	146910634	146911417	146910709	146911204	1	146910634	146911417	0	PPIAL4E	cmpl	cmpl	0
1706	NM_001102663	chr1	+	147006065	147024935	147006358	147023308	16	147006065,147006323,147008313,147009250,147010506,147011043,147012536,147016455,147017661,147018332,147019224,147019872,147020754,147021458,147022345,147023064,	147006221,147006533,147008416,147009465,147010579,147011249,147012588,147016619,147017713,147018505,147019276,147020045,147020806,147021631,147022451,147024935,	0	NBPF16	cmpl	cmpl	-1,0,1,2,1,2,1,2,1,2,1,2,1,2,1,2,
1708	NR_027355	chr1	+	147194909	147218219	147218219	147218219	4	147194909,147199409,147199914,147217868,	147195009,147199544,147199992,147218219,	0	LOC645166	unk	unk	-4
1708	NR_027356	chr1	+	147194909	147218219	147218219	147218219	3	147194909,147199409,147217868,	147195009,147199544,147218219,	0	LOC645166	unk	unk	-3
1708	NR_027354	chr1	+	147197028	147219678	147219678	147219678	4	147197028,147199409,147199914,147218960,	147197201,147199544,147199992,147219678,	0	LOC645166	unk	unk	-4
1710	NR_027002	chr1	+	147546099	147558366	147558366	147558366	1	147546099	147558366	0	LOC388692	unk	unk	-1
1711	NR_027484	chr1	+	147635917	147644919	147644919	147644919	6	147635917,147636393,147637226,147641621,147643297,147644479,	147635998,147636414,147637481,147641876,147643581,147644919,	0	FCGR1C	unk	unk	-6
1711	NM_001128589	chr1	+	147635917	147644921	147635967	147643368	6	147635917,147636393,147637226,147641621,147643297,147644479,	147635998,147636414,147637481,147641876,147643581,147644921,	0	FCGR1C	cmpl	cmpl	0,1,1,1,1,-1,
1712	NM_001135789	chr1	+	147819280	147823134	147819701	147820196	1	147819280	147823134	0	PPIAL4C	cmpl	cmpl	0
1712	NM_178230	chr1	+	147819626	147820286	147819701	147820196	1	147819626	147820286	0	PPIAL4A	cmpl	cmpl	0
26	NR_024510	chr1	+	147843076	147883408	147883408	147883408	2	147843076,147882388,	147843324,147883408,	0	LOC728855	unk	unk	-2
1732	NM_001009931	chr1	-	150451181	150463293	150452175	150462353	3	150451181,150462215,150463242,	150460590,150462378,150463293,	0	HRNR	cmpl	cmpl	0,0,-1,
1733	NM_002016	chr1	-	150541274	150564303	150541799	150554556	3	150541274,150554418,150564288,	150553847,150554577,150564303,	0	FLG	cmpl	cmpl	0,0,-1,
1733	NM_001014342	chr1	-	150587836	150599106	150589709	150597984	3	150587836,150597846,150599055,	150596747,150598006,150599106,	0	FLG2	cmpl	cmpl	0,0,-1,
1734	NM_016190	chr1	-	150648342	150653374	150648693	150651333	3	150648342,150651195,150653313,	150650043,150651346,150653374,	0	CRNN	cmpl	cmpl	0,0,-1,
1735	NM_178438	chr1	+	150749943	150751277	150750634	150750991	2	150749943,150750613,	150750098,150751277,	0	LCE5A	cmpl	cmpl	-1,0,
1735	NM_019060	chr1	+	150753601	150755104	150754483	150754783	2	150753601,150754461,	150753652,150755104,	0	CRCT1	cmpl	cmpl	-1,0,
1735	NM_178435	chr1	-	150804753	150805872	150805029	150805308	2	150804753,150805837,	150805329,150805872,	0	LCE3E	cmpl	cmpl	0,-1,
1735	NM_032563	chr1	-	150818483	150819604	150818757	150819036	2	150818483,150819568,	150819057,150819604,	0	LCE3D	cmpl	cmpl	0,-1,
1735	NM_178434	chr1	+	150839831	150840116	150839831	150840116	1	150839831	150840116	0	LCE3C	cmpl	cmpl	0
1735	NM_178433	chr1	+	150852910	150853198	150852910	150853198	1	150852910	150853198	0	LCE3B	cmpl	cmpl	0
1735	NM_178431	chr1	-	150861933	150862203	150861933	150862203	1	150861933	150862203	0	LCE3A	cmpl	cmpl	0
1736	NM_178430	chr1	+	150902495	150903759	150903205	150903538	2	150902495,150903184,	150902529,150903759,	0	LCE2D	cmpl	cmpl	-1,0,
1736	NM_178429	chr1	+	150914394	150915673	150915115	150915448	2	150914394,150915094,	150914428,150915673,	0	LCE2C	cmpl	cmpl	-1,0,
1736	NM_014357	chr1	+	150925222	150926498	150925943	150926276	2	150925222,150925923,	150925256,150926498,	0	LCE2B	cmpl	cmpl	-1,0,
1736	NM_178428	chr1	+	150937463	150938542	150938001	150938322	2	150937463,150937981,	150937494,150938542,	0	LCE2A	cmpl	cmpl	-1,0,
1736	NM_178356	chr1	+	150948146	150948534	150948175	150948475	1	150948146	150948534	0	LCE4A	cmpl	cmpl	0
1736	NM_001024679	chr1	+	150958621	150959529	150958621	150959374	1	150958621	150959529	0	C1orf68	cmpl	cmpl	0
1737	NM_001025231	chr1	+	150997129	151001153	150998688	151000428	2	150997129,150998660,	150997159,151001153,	0	KPRP	cmpl	cmpl	-1,0,
1737	NM_178354	chr1	+	151015471	151015828	151015471	151015828	1	151015471	151015828	0	LCE1F	cmpl	cmpl	0
1737	NM_178353	chr1	+	151025376	151027525	151026399	151026756	2	151025376,151026377,	151025407,151027525,	0	LCE1E	cmpl	cmpl	-1,0,
1737	NM_178352	chr1	+	151035850	151037281	151036894	151037239	2	151035850,151036872,	151035871,151037281,	0	LCE1D	cmpl	cmpl	-1,0,
1737	NM_178351	chr1	-	151043934	151045731	151044221	151044578	2	151043934,151045700,	151044598,151045731,	0	LCE1C	cmpl	cmpl	0,-1,
1737	NM_178349	chr1	+	151051070	151052209	151051546	151051903	1	151051070	151052209	0	LCE1B	cmpl	cmpl	0
1737	NM_178348	chr1	+	151066572	151066905	151066572	151066905	1	151066572	151066905	0	LCE1A	cmpl	cmpl	0
1737	NM_001128600	chr1	+	151081953	151083083	151082620	151082863	2	151081953,151082599,	151082111,151083083,	0	LCE6A	cmpl	cmpl	-1,0,
1737	NM_030663	chr1	+	151117421	151124147	151123522	151123873	2	151117421,151123502,	151117546,151124147,	0	SMCP	cmpl	cmpl	-1,0,
1738	NM_005547	chr1	+	151147662	151150986	151148897	151150655	2	151147662,151148878,	151147689,151150986,	0	IVL	cmpl	cmpl	-1,0,
1738	NM_173080	chr1	+	151209751	151211693	151210990	151211230	2	151209751,151210970,	151209794,151211693,	0	SPRR4	cmpl	cmpl	-1,0,
1738	NM_005987	chr1	+	151223180	151224914	151224330	151224600	2	151223180,151224311,	151223225,151224914,	0	SPRR1A	cmpl	cmpl	-1,0,
1738	NM_005416	chr1	+	151240846	151242956	151242120	151242630	3	151240846,151241702,151242101,	151240893,151241786,151242956,	0	SPRR3	cmpl	cmpl	-1,-1,0,
1738	NM_001097589	chr1	+	151240846	151242956	151242120	151242630	2	151240846,151242101,	151240893,151242956,	0	SPRR3	cmpl	cmpl	-1,0,
1739	NM_003125	chr1	+	151270302	151272000	151271445	151271715	2	151270302,151271426,	151270347,151272000,	0	SPRR1B	cmpl	cmpl	-1,0,
1739	NM_006945	chr1	-	151278824	151280218	151279227	151279446	2	151278824,151280177,	151279465,151280218,	0	SPRR2D	cmpl	cmpl	0,-1,
1739	NM_005988	chr1	-	151295219	151296612	151295616	151295835	2	151295219,151296570,	151295854,151296612,	0	SPRR2A	cmpl	cmpl	0,-1,
1739	NM_001017418	chr1	-	151309340	151310708	151309720	151309939	3	151309340,151309966,151310664,	151309955,151309969,151310708,	0	SPRR2B	cmpl	cmpl	0,-1,-1,
1739	NM_001024209	chr1	-	151332234	151333625	151332632	151332851	2	151332234,151333583,	151332870,151333625,	0	SPRR2E	cmpl	cmpl	0,-1,
1739	NM_001014450	chr1	-	151351236	151352613	151351614	151351833	2	151351236,151352573,	151351852,151352613,	0	SPRR2F	cmpl	cmpl	0,-1,
1739	NR_003062	chr1	-	151379217	151380593	151380593	151380593	2	151379217,151380526,	151379828,151380593,	0	SPRR2C	unk	unk	-2
1740	NM_001014291	chr1	-	151388682	151390051	151388988	151389210	2	151388682,151389951,	151389231,151390051,	0	SPRR2G	cmpl	cmpl	0,-1,
1740	NM_001010857	chr1	+	151442542	151444220	151443807	151444104	2	151442542,151443786,	151442631,151444220,	0	LELP1	cmpl	cmpl	-1,0,
1740	NM_000427	chr1	+	151498802	151501224	151500049	151500988	2	151498802,151500026,	151498833,151501224,	0	LOR	cmpl	cmpl	-1,0,
1741	NM_052891	chr1	-	151536961	151549818	151537055	151549765	7	151536961,151538212,151541508,151542956,151544046,151546165,151549710,	151537234,151538331,151541707,151543109,151544165,151546367,151549818,	0	PGLYRP3	cmpl	cmpl	1,2,1,1,2,1,0,
1741	NM_020393	chr1	-	151569220	151587646	151569866	151587032	9	151569220,151576280,151579480,151580726,151582189,151584268,151585201,151586983,151587627,	151570045,151576399,151579679,151580879,151582308,151584482,151585291,151587078,151587646,	0	PGLYRP4	cmpl	cmpl	1,2,1,1,2,1,1,0,-1,
1741	NM_002965	chr1	+	151596953	151600127	151597383	151599938	3	151596953,151597368,151599743,	151596981,151597533,151600127,	0	S100A9	cmpl	cmpl	-1,0,0,
1257	NM_016618	chr2	-	88107838	88136363	88108417	88109197	4	88107838,88114767,88117576,88136259,	88109219,88114926,88117685,88136363,	0	KRCC1	cmpl	cmpl	0,-1,-1,-1,
1257	NM_198274	chr2	+	88148496	88194017	88148498	88191146	10	88148496,88164949,88168495,88171645,88174150,88177228,88183691,88186958,88189004,88190987,	88148635,88165126,88168709,88171776,88174189,88177418,88183784,88187122,88189173,88194017,	0	SMYD1	cmpl	cmpl	0,2,2,0,2,2,0,0,2,0,
1257	NM_001443	chr2	-	88203624	88208693	88203687	88208651	4	88203624,88205127,88206809,88208584,	88203738,88205220,88206982,88208693,	0	FABP1	cmpl	cmpl	0,0,1,0,
1258	NM_018271	chr2	+	88250949	88267261	88253784	88266757	9	88250949,88253772,88255272,88255882,88259416,88263332,88263581,88265961,88266531,	88251090,88254007,88255467,88256035,88259647,88263481,88263707,88266113,88267261,	0	THNSL2	cmpl	cmpl	-1,0,1,1,1,1,0,0,2,
1260	NM_001135649	chr2	-	88528840	88533168	88528840	88533168	2	88528840,88532529,	88529463,88533168,	0	FOXI3	cmpl	cmpl	1,0,
1261	NM_152670	chr2	+	88605283	88610217	88606277	88610107	4	88605283,88606267,88607037,88609684,	88605415,88606304,88607130,88610217,	0	C2orf51	cmpl	cmpl	-1,0,0,0,
1261	NM_004836	chr2	-	88637373	88708109	88638368	88707907	17	88637373,88639549,88642921,88651506,88655298,88657186,88660150,88664062,88666473,88668614,88669393,88671075,88671450,88673904,88676101,88694356,88707599,	88638569,88639612,88643023,88651674,88656079,88657336,88660273,88664175,88666694,88668737,88669534,88671238,88671685,88674038,88676296,88694486,88708109,	0	EIF2AK3	cmpl	cmpl	0,0,0,0,2,2,2,0,1,1,1,0,2,0,0,2,0,
1262	NM_144563	chr2	+	88772290	88831567	88772331	88830710	9	88772290,88779116,88780641,88809910,88815183,88816300,88817166,88818608,88830612,	88772616,88779177,88780697,88809970,88815248,88816369,88817308,88818708,88831567,	0	RPIA	cmpl	cmpl	0,0,1,0,0,2,2,0,1,
157	NR_015424	chr2	+	88846533	88887222	88887222	88887222	17	88846533,88853604,88857132,88863365,88863484,88865229,88865352,88867101,88867222,88868949,88869073,88873052,88881730,88885008,88885415,88886007,88886951,	88846828,88853676,88857205,88863394,88863557,88865258,88865558,88867130,88867295,88868978,88869146,88873126,88881937,88885079,88885509,88886037,88887222,	0	FLJ40330	unk	unk	-17
1280	NR_027238	chr2	-	91188435	91211702	91211702	91211702	4	91188435,91206672,91207120,91211661,	91188786,91206750,91207255,91211702,	0	LOC654342	unk	unk	-4
1281	NR_003503	chr2	+	91327094	91333880	91333880	91333880	2	91327094,91332162,	91327860,91333880,	0	GGT8P	unk	unk	-2
1308	NR_003366	chr2	-	94790399	94886547	94886547	94886547	24	94790399,94790601,94819642,94820561,94821784,94825267,94827398,94828205,94835812,94837942,94842862,94844553,94846644,94848232,94852475,94858477,94858641,94861478,94874836,94877488,94878672,94882673,94883009,94886438,	94790504,94790637,94819722,94820615,94821830,94825490,94827613,94828485,94835942,94838055,94843012,94845477,94846825,94848396,94852546,94858550,94858670,94861560,94874907,94877626,94878779,94882847,94883124,94886547,	0	ANKRD20B	unk	unk	-24
1309	NM_144705	chr2	+	94900958	94906295	94901051	94906241	6	94900958,94902991,94903436,94904247,94905059,94906024,	94901549,94903062,94903580,94904470,94905214,94906295,	0	TEKT4	cmpl	cmpl	0,0,2,2,0,2,
172	NR_015399	chr2	+	104417236	104495646	104495646	104495646	4	104417236,104488755,104490121,104494932,	104417413,104489193,104490296,104495646,	0	LOC150568	unk	unk	-4
1384	NM_006236	chr2	+	104838400	104839903	104838400	104839903	1	104838400	104839903	0	POU3F3	cmpl	cmpl	0
1386	NM_182640	chr2	+	105020914	105082850	105020982	105082651	11	105020914,105032060,105054202,105054348,105062872,105071873,105072809,105075290,105076419,105080044,105082559,	105021117,105032240,105054265,105054379,105062952,105071959,105072885,105075459,105076528,105080214,105082850,	0	MRPS9	cmpl	cmpl	0,0,0,0,1,0,2,0,1,2,1,
1387	NM_007227	chr2	+	105224631	105226356	105224747	105225866	1	105224631	105226356	0	GPR45	cmpl	cmpl	0
173	NM_001142621	chr2	-	105249973	105312580	105250271	105291190	12	105249973,105252160,105255743,105256432,105258448,105260502,105263270,105267204,105279244,105281399,105290502,105312513,	105250448,105252594,105255903,105256579,105258592,105260560,105263612,105267287,105279399,105281594,105291204,105312580,	0	TGFBRAP1	cmpl	cmpl	0,1,0,0,0,2,2,0,1,1,0,-1,
173	NM_004257	chr2	-	105249973	105312580	105250271	105291190	12	105249973,105252160,105255743,105256432,105258448,105260502,105263270,105267204,105279244,105281399,105290502,105312513,	105250448,105252594,105255903,105256579,105258592,105260560,105263612,105267287,105279399,105281594,105291207,105312580,	0	TGFBRAP1	cmpl	cmpl	0,1,0,0,0,2,2,0,1,1,0,-1,
1388	NM_024093	chr2	+	105320444	105328416	105320476	105328260	4	105320444,105322471,105325736,105328203,	105320575,105322638,105326112,105328416,	0	C2orf49	cmpl	cmpl	0,0,2,0,
173	NM_201557	chr2	-	105343714	105421662	105344171	105369405	6	105343714,105346173,105350458,105356447,105369249,105421287,	105344323,105346360,105350628,105356622,105369429,105421662,	0	FHL2	cmpl	cmpl	1,0,1,0,0,-1,
173	NM_201555	chr2	-	105343714	105382113	105344171	105369405	8	105343714,105346173,105350458,105356447,105369249,105372995,105379535,105381730,	105344323,105346360,105350628,105356622,105369429,105373116,105379586,105382113,	0	FHL2	cmpl	cmpl	1,0,1,0,0,-1,-1,-1,
173	NM_001450	chr2	-	105343714	105382113	105344171	105369405	6	105343714,105346173,105350458,105356447,105369249,105381730,	105344323,105346360,105350628,105356622,105369429,105382113,	0	FHL2	cmpl	cmpl	1,0,1,0,0,-1,
173	NM_001039492	chr2	-	105343714	105382007	105344171	105369405	7	105343714,105346173,105350458,105356447,105369249,105379535,105381858,	105344323,105346360,105350628,105356622,105369429,105379586,105382007,	0	FHL2	cmpl	cmpl	1,0,1,0,0,-1,-1,
173	NM_003581	chr2	+	105727785	105877160	105837951	105876064	5	105727785,105799318,105837935,105864215,105875869,	105728027,105799502,105838177,105864937,105877160,	0	NCK2	cmpl	cmpl	-1,-1,0,1,0,
173	NM_001004722	chr2	+	105727785	105877160	105837951	105875895	4	105727785,105799318,105837935,105875869,	105728027,105799502,105838177,105877160,	0	NCK2	cmpl	cmpl	-1,-1,0,1,
1392	NM_001004720	chr2	+	105834736	105877160	105837951	105876064	4	105834736,105837935,105864215,105875869,	105834785,105838177,105864937,105877160,	0	NCK2	cmpl	cmpl	-1,0,1,0,
1394	NM_032411	chr2	+	106048544	106061041	106048652	106060814	4	106048544,106054731,106056773,106060652,	106048731,106054779,106056931,106061041,	0	C2orf40	cmpl	cmpl	0,1,1,0,
174	NM_025076	chr2	-	106076190	106177227	106076913	106177129	15	106076190,106079605,106081603,106083945,106087681,106095533,106105857,106108507,106112561,106128077,106140945,106146554,106147623,106148943,106177035,	106077045,106079709,106081661,106084006,106087725,106095653,106105979,106108567,106112666,106128258,106141006,106146598,106147672,106148971,106177227,	0	UXS1	cmpl	cmpl	0,1,0,2,0,0,1,1,1,0,2,0,2,1,0,
1396	NR_003506	chr2	+	106369200	106374282	106374282	106374282	3	106369200,106370446,106373793,	106369303,106370553,106374282,	0	PLGLA	unk	unk	-3
174	NM_001144013	chr2	-	106387567	106451233	106388106	106451176	23	106387567,106395971,106398737,106405930,106408881,106412533,106415822,106415993,106417115,106417524,106417928,106419010,106419301,106419560,106421855,106424180,106430305,106435092,106435583,106439858,106440454,106442152,106451104,	106388117,106396173,106398877,106408154,106408976,106412669,106415906,106416173,106417262,106417662,106418090,106419134,106419477,106419742,106422065,106424268,106430501,106435238,106435814,106440011,106440566,106442220,106451233,	0	RGPD3	cmpl	cmpl	1,0,1,0,1,0,0,0,0,0,0,2,0,1,1,0,2,0,0,0,2,0,0,
174	NM_001142351	chr2	-	106784489	106869042	106789565	106826865	6	106784489,106812953,106815452,106816936,106825922,106868980,	106789837,106813128,106815554,106817034,106826922,106869042,	0	ST6GAL2	cmpl	cmpl	1,0,0,1,0,-1,
174	NM_032528	chr2	-	106784489	106869995	106789565	106826865	6	106784489,106812953,106815452,106816936,106825922,106869863,	106789837,106813128,106815554,106817034,106826922,106869995,	0	ST6GAL2	cmpl	cmpl	1,0,0,1,0,-1,
174	NM_001142352	chr2	-	106795963	106869995	106796029	106826865	6	106795963,106812953,106815452,106816936,106825922,106869863,	106796112,106813128,106815554,106817034,106826922,106869995,	0	ST6GAL2	cmpl	cmpl	1,0,0,1,0,-1,
1407	NR_024439	chr2	-	107805951	107809015	107809015	107809015	2	107805951,107808556,	107807073,107809015,	0	LOC729121	unk	unk	-2
175	NM_182588	chr2	+	107809819	107875431	107809901	107873619	23	107809819,107819489,107821144,107821699,107825896,107826472,107831228,107837443,107839647,107842001,107842266,107842609,107843653,107844081,107844481,107845569,107845836,107849077,107852770,107853592,107862855,107865559,107873608,	107809973,107819557,107821256,107821852,107826127,107826618,107831424,107837531,107839857,107842183,107842442,107842733,107843815,107844219,107844628,107845749,107845920,107849213,107852865,107855816,107862995,107865761,107875431,	0	RGPD4	cmpl	cmpl	0,0,2,0,0,0,2,0,1,1,0,2,0,0,0,0,0,0,1,0,1,0,1,
1408	NM_021815	chr2	+	107969426	107996875	107971043	107993749	9	107969426,107970992,107974993,107975859,107980725,107984784,107988936,107991352,107993119,	107969651,107971221,107975107,107976015,107980874,107984928,107989090,107991570,107996875,	0	SLC5A7	cmpl	cmpl	-1,0,1,1,1,0,0,1,0,
1410	NM_001008743	chr2	+	108230082	108248239	108230082	108248239	7	108230082,108235252,108236232,108238459,108241621,108247712,108248126,	108230254,108235381,108236330,108238586,108241716,108247893,108248239,	0	SULT1C3	cmpl	cmpl	0,1,1,0,1,0,1,
1411	NM_001056	chr2	+	108271526	108292803	108276555	108291352	8	108271526,108276534,108277116,108283725,108287461,108288059,108288302,108291239,	108271958,108276706,108277242,108283823,108287588,108288154,108288483,108292803,	0	SULT1C2	cmpl	cmpl	-1,0,1,1,0,1,0,1,
1411	NM_176825	chr2	+	108271526	108292803	108276555	108291352	9	108271526,108276534,108277116,108281454,108283787,108287461,108288059,108288302,108291239,	108271958,108276706,108277242,108281549,108283823,108287588,108288154,108288483,108292803,	0	SULT1C2	cmpl	cmpl	-1,0,1,1,0,0,1,0,1,
1411	NM_006588	chr2	+	108360852	108370702	108361225	108370320	7	108360852,108364649,108365272,108365980,108366303,108369079,108370207,	108361394,108364775,108365370,108366107,108366398,108369260,108370702,	0	SULT1C4	cmpl	cmpl	0,1,1,0,1,0,1,
1412	NM_014635	chr2	+	108432067	108492286	108451954	108490518	22	108432067,108432520,108435286,108451867,108452538,108455714,108458422,108458639,108464584,108465174,108465949,108467036,108468523,108468718,108469398,108470586,108472725,108475460,108478178,108479857,108482440,108490447,	108432168,108432577,108435354,108451972,108455004,108455787,108458523,108458738,108464704,108465339,108466054,108467199,108468624,108468796,108469536,108470708,108472902,108475678,108478373,108479997,108482642,108492286,	0	GCC2	cmpl	cmpl	-1,-1,-1,0,0,0,1,0,0,0,0,0,1,0,0,0,2,2,1,1,0,1,
1412	NM_181453	chr2	+	108432067	108492286	108432162	108490518	23	108432067,108432520,108433915,108435286,108451867,108452538,108455714,108458422,108458639,108464584,108465174,108465949,108467036,108468523,108468718,108469398,108470586,108472725,108475460,108478178,108479857,108482440,108490447,	108432168,108432577,108434000,108435354,108451972,108455004,108455787,108458523,108458738,108464704,108465339,108466054,108467199,108468624,108468796,108469536,108470708,108472902,108475678,108478373,108479997,108482642,108492286,	0	GCC2	cmpl	cmpl	0,0,0,1,0,0,0,1,0,0,0,0,0,1,0,0,0,2,2,1,1,0,1,
176	NM_004987	chr2	+	108571198	108667321	108642496	108666887	10	108571198,108642492,108653668,108655212,108655767,108658765,108659493,108660866,108663582,108666772,	108571313,108642652,108653735,108655333,108655917,108658916,108659586,108660915,108663658,108667321,	0	LIMS1	cmpl	cmpl	-1,0,0,1,2,2,0,0,1,2,
1414	NM_006267	chr2	+	108702368	108768699	108702494	108766789	29	108702368,108712019,108713661,108714209,108718419,108718991,108723376,108729598,108731807,108734151,108734415,108734758,108735885,108736313,108736712,108737792,108738063,108741300,108744988,108746124,108754588,108755376,108755755,108758619,108760017,108764156,108765015,108765415,108766483,	108702566,108712087,108713773,108714362,108718650,108719137,108723569,108729686,108732017,108734333,108734591,108734882,108736047,108736451,108736859,108737972,108738147,108741436,108745083,108751276,108754759,108755469,108755934,108758824,108760119,108764317,108765289,108765750,108768699,	0	RANBP2	cmpl	cmpl	0,0,2,0,0,0,2,0,1,1,0,2,0,0,0,0,0,0,1,0,1,1,1,0,1,1,0,1,0,
176	NM_144978	chr2	+	108769650	108859279	108769710	108859141	15	108769650,108770919,108771739,108774562,108777427,108781315,108787776,108795518,108795707,108798828,108822072,108829625,108839681,108856338,108858975,	108769803,108770977,108771854,108774690,108777609,108781474,108787896,108795596,108795815,108798993,108822189,108829818,108839858,108856477,108859279,	0	CCDC138	cmpl	cmpl	0,0,1,2,1,0,0,0,0,0,0,0,1,1,2,
176	NM_022336	chr2	-	108877358	108972260	108879794	108913902	12	108877358,108889195,108890747,108893347,108893663,108893834,108895565,108906255,108912085,108913007,108913851,108971847,	108880117,108889256,108890907,108893420,108893738,108893960,108895652,108906341,108912267,108913130,108913920,108972260,	0	EDAR	cmpl	cmpl	1,0,2,1,1,1,1,2,0,0,0,-1,
177	NM_001099289	chr2	+	109112428	109619489	109112428	109616530	9	109112428,109330561,109354473,109381477,109402426,109415388,109419780,109432057,109616359,	109113001,109330837,109354569,109381831,109402530,109415559,109420034,109432377,109619489,	0	SH3RF3	cmpl	cmpl	0,0,0,0,0,2,2,1,0,
177	NM_144710	chr2	-	109657664	109729072	109659174	109728693	11	109657664,109660915,109667952,109679231,109680628,109682680,109689446,109699991,109700586,109707916,109728663,	109659190,109661103,109668085,109679400,109680725,109682842,109689633,109700187,109700704,109707985,109729072,	0	2010-09-01	cmpl	cmpl	2,0,2,1,0,0,2,1,0,0,0,
177	NM_178584	chr2	-	109657664	109729072	109659174	109728693	10	109657664,109660915,109667952,109679231,109680628,109682680,109689446,109699991,109700586,109728663,	109659190,109661103,109668085,109679400,109680725,109682842,109689633,109700187,109700704,109729072,	0	2010-09-01	cmpl	cmpl	2,0,2,1,0,0,2,1,0,0,
1422	NM_023016	chr2	+	109729199	109733853	109729355	109730933	1	109729199	109733853	0	ANKRD57	cmpl	cmpl	0
1423	NM_032260	chr2	+	109907623	109947885	109909331	109947829	20	109907623,109909030,109916648,109918297,109918844,109923039,109923615,109928325,109934561,109936770,109939087,109939352,109939695,109940741,109941166,109941566,109942657,109942930,109946182,109947716,	109907855,109909403,109916716,109918409,109918997,109923270,109923761,109928521,109934649,109936980,109939269,109939528,109939819,109940900,109941304,109941713,109942837,109943014,109946318,109947885,	0	RGPD5	cmpl	cmpl	-1,0,0,2,0,0,0,2,0,1,1,0,2,0,0,0,0,0,0,1,
1423	NM_001037866	chr2	+	109907623	109947885	109909331	109947829	20	109907623,109909030,109916648,109918297,109918844,109923039,109923615,109928325,109934561,109936770,109939087,109939352,109939695,109940741,109941166,109941566,109942657,109942930,109946182,109947716,	109907855,109909403,109916716,109918409,109918997,109923270,109923761,109928521,109934649,109936980,109939269,109939528,109939819,109940900,109941304,109941713,109942837,109943014,109946318,109947885,	0	RGPD7	cmpl	cmpl	-1,0,0,2,0,0,0,2,0,1,1,0,2,0,0,0,0,0,0,1,
177	NM_001123363	chr2	+	109908324	109972779	109909331	109970762	23	109908324,109916648,109918297,109918844,109923039,109923615,109928325,109934561,109936770,109939087,109939352,109939695,109940741,109941166,109941566,109942657,109942930,109946182,109949862,109950684,109959968,109962675,109970727,	109909403,109916716,109918409,109918997,109923270,109923761,109928521,109934649,109936980,109939269,109939528,109939819,109940900,109941304,109941713,109942837,109943014,109946318,109949957,109952908,109960108,109962877,109972779,	0	RGPD6	cmpl	cmpl	0,0,2,0,0,0,2,0,1,1,0,2,0,0,0,0,0,0,1,0,1,0,1,
177	NM_005054	chr2	+	109909254	109972552	109909331	109970762	23	109909254,109916648,109918297,109918844,109923039,109923615,109928325,109934561,109936770,109939087,109939352,109939695,109940741,109941166,109941566,109942657,109942930,109946182,109949862,109950684,109959968,109962675,109970727,	109909403,109916716,109918409,109918997,109923270,109923761,109928521,109934649,109936980,109939269,109939528,109939819,109940900,109941304,109941713,109942837,109943014,109946318,109949957,109952908,109960108,109962877,109972552,	0	RGPD5	cmpl	cmpl	0,0,2,0,0,0,2,0,1,1,0,2,0,0,0,0,0,0,1,0,1,0,1,
1424	NM_033514	chr2	+	110013297	110021321	110013594	110020757	3	110013297,110018118,110020745,	110013776,110018278,110021321,	0	LIMS3	cmpl	cmpl	0,2,0,
1424	NR_027144	chr2	+	110013297	110083411	110083411	110083411	10	110013297,110018118,110036536,110039213,110047953,110049677,110061177,110062229,110078334,110082966,	110013776,110018230,110036554,110039289,110048071,110049760,110061274,110062711,110078350,110083411,	0	LIMS3-LOC440895	unk	unk	-10
1424	NR_027145	chr2	+	110013297	110083422	110083422	110083422	18	110013297,110018118,110029276,110030838,110031372,110034354,110035119,110036505,110039213,110047953,110049677,110051043,110051584,110052840,110062229,110078334,110079553,110082935,	110013776,110018278,110029347,110030938,110031522,110034509,110035212,110036554,110039289,110048071,110049760,110051204,110051809,110052938,110062711,110078416,110079668,110083422,	0	LIMS3-LOC440895	unk	unk	-18
1424	NR_027143	chr2	+	110062555	110083436	110083436	110083436	4	110062555,110078334,110079553,110082935,	110062711,110078416,110079668,110083436,	0	LOC440895	unk	unk	-4
1425	NM_005434	chr2	-	110198743	110231432	110200560	110230658	4	110198743,110202437,110206468,110230553,	110200623,110202563,110206636,110231432,	0	MALL	cmpl	cmpl	0,0,0,0,
1426	NM_207181	chr2	-	110238202	110319928	110238656	110319834	20	110238202,110240502,110244051,110246544,110258407,110259358,110261618,110262781,110265047,110274992,110276468,110277913,110279385,110279917,110283317,110284671,110293288,110294489,110316286,110319765,	110238929,110240547,110244125,110246657,110258507,110259435,110261701,110262892,110265122,110275121,110276563,110277998,110279596,110280021,110283419,110284864,110293413,110294550,110316360,110319928,	0	NPHP1	cmpl	cmpl	0,0,1,2,1,2,0,0,0,0,1,0,2,0,0,2,0,2,0,0,
1426	NM_000272	chr2	-	110238202	110319928	110238656	110319834	20	110238202,110240502,110244051,110246544,110258407,110259358,110261618,110262781,110265047,110274992,110276468,110277913,110279385,110279917,110283317,110284671,110293288,110294489,110316286,110319765,	110238929,110240547,110244125,110246657,110258507,110259435,110261701,110262892,110265122,110275121,110276563,110278001,110279596,110280021,110283419,110284864,110293413,110294550,110316360,110319928,	0	NPHP1	cmpl	cmpl	0,0,1,2,1,2,0,0,0,0,1,0,2,0,0,2,0,2,0,0,
1426	NM_001128178	chr2	-	110238202	110319928	110238656	110319834	20	110238202,110240502,110244051,110246544,110258407,110259358,110261618,110262781,110265047,110274992,110276468,110277913,110279553,110279917,110283317,110284671,110293288,110294489,110316286,110319765,	110238929,110240547,110244125,110246657,110258507,110259435,110261701,110262892,110265122,110275121,110276563,110278001,110279596,110280021,110283419,110284864,110293413,110294550,110316360,110319928,	0	NPHP1	cmpl	cmpl	0,0,1,2,1,2,0,0,0,0,1,0,2,0,0,2,0,2,0,0,
1426	NM_001128179	chr2	-	110238202	110319928	110238656	110319834	18	110238202,110240502,110244051,110246544,110258407,110259358,110261618,110262781,110265047,110274992,110276468,110277913,110279553,110279917,110283317,110284671,110316286,110319765,	110238929,110240547,110244125,110246657,110258507,110259435,110261701,110262892,110265122,110275121,110276563,110277998,110279596,110280021,110283419,110284864,110316360,110319928,	0	NPHP1	cmpl	cmpl	0,0,1,2,1,2,0,0,0,0,1,0,2,0,0,2,0,0,
1426	NR_027063	chr2	-	110326394	110337806	110337806	110337806	8	110326394,110327080,110329651,110330542,110331529,110332524,110334516,110337602,	110326488,110327741,110329823,110330673,110331629,110332654,110334643,110337806,	0	NCRNA00116	unk	unk	-8
1428	NR_027244	chr2	-	110567223	110576650	110576650	110576650	2	110567223,110576428,	110569182,110576650,	0	LOC151009	unk	unk	-2
178	NR_027145	chr2	-	110595048	110665189	110665189	110665189	18	110595048,110598801,110600051,110615774,110625549,110626678,110627283,110628727,110630416,110639198,110641932,110643274,110643977,110646964,110647548,110649139,110660208,110664710,	110595535,110598916,110600133,110616256,110625647,110626903,110627444,110628810,110630534,110639274,110641981,110643367,110644132,110647114,110647648,110649210,110660368,110665189,	0	LIMS3-LOC440895	unk	unk	-18
1429	NM_033514	chr2	-	110657165	110665189	110657729	110664892	3	110657165,110660208,110664710,	110657741,110660368,110665189,	0	LIMS3	cmpl	cmpl	0,2,0,
178	NM_001123363	chr2	-	110705707	110770601	110707724	110769594	23	110705707,110715609,110718378,110725578,110728529,110732168,110735472,110735649,110736773,110737182,110737586,110738667,110738958,110739217,110741556,110743888,110750022,110754787,110755278,110759548,110760136,110761829,110769522,	110707759,110715811,110718518,110727802,110728624,110732304,110735556,110735829,110736920,110737320,110737745,110738791,110739134,110739399,110741766,110743976,110750218,110754933,110755509,110759701,110760248,110761897,110770601,	0	RGPD6	cmpl	cmpl	1,0,1,0,1,0,0,0,0,0,0,2,0,1,1,0,2,0,0,0,2,0,0,
178	NM_005054	chr2	-	110705934	110769671	110707724	110769594	23	110705934,110715609,110718378,110725578,110728529,110732168,110735472,110735649,110736773,110737182,110737586,110738667,110738958,110739217,110741556,110743888,110750022,110754787,110755278,110759548,110760136,110761829,110769522,	110707759,110715811,110718518,110727802,110728624,110732304,110735556,110735829,110736920,110737320,110737745,110738791,110739134,110739399,110741766,110743976,110750218,110754933,110755509,110759701,110760248,110761897,110769671,	0	RGPD5	cmpl	cmpl	1,0,1,0,1,0,0,0,0,0,0,2,0,1,1,0,2,0,0,0,2,0,0,
178	NM_032260	chr2	-	110730601	110771303	110730657	110769594	20	110730601,110732168,110735472,110735649,110736773,110737182,110737586,110738667,110738958,110739217,110741556,110743888,110750022,110754787,110755278,110759548,110760136,110761829,110769522,110771071,	110730770,110732304,110735556,110735829,110736920,110737320,110737745,110738791,110739134,110739399,110741766,110743976,110750218,110754933,110755509,110759701,110760248,110761897,110769895,110771303,	0	RGPD5	cmpl	cmpl	1,0,0,0,0,0,0,2,0,1,1,0,2,0,0,0,2,0,0,-1,
178	NM_001037866	chr2	-	110730601	110771303	110730657	110769594	20	110730601,110732168,110735472,110735649,110736773,110737182,110737586,110738667,110738958,110739217,110741556,110743888,110750022,110754787,110755278,110759548,110760136,110761829,110769522,110771071,	110730770,110732304,110735556,110735829,110736920,110737320,110737745,110738791,110739134,110739399,110741766,110743976,110750218,110754933,110755509,110759701,110760248,110761897,110769895,110771303,	0	RGPD7	cmpl	cmpl	1,0,0,0,0,0,0,2,0,1,1,0,2,0,0,0,2,0,0,-1,
178	NM_001037866	chr2	-	111012127	111052778	111012183	111051070	20	111012127,111013694,111016998,111017175,111018299,111018708,111019112,111020193,111020484,111020743,111023032,111025363,111031491,111036251,111036742,111041015,111041603,111043296,111050998,111052546,	111012296,111013830,111017082,111017355,111018446,111018846,111019271,111020317,111020660,111020925,111023242,111025451,111031687,111036397,111036973,111041168,111041715,111043364,111051371,111052778,	0	RGPD7	cmpl	cmpl	1,0,0,0,0,0,0,2,0,1,1,0,2,0,0,0,2,0,0,-1,
178	NM_032260	chr2	-	111012127	111052778	111012183	111051070	20	111012127,111013694,111016998,111017175,111018299,111018708,111019112,111020193,111020484,111020743,111023032,111025363,111031491,111036251,111036742,111041015,111041603,111043296,111050998,111052546,	111012296,111013830,111017082,111017355,111018446,111018846,111019271,111020317,111020660,111020925,111023242,111025451,111031687,111036397,111036973,111041168,111041715,111043364,111051371,111052778,	0	RGPD5	cmpl	cmpl	1,0,0,0,0,0,0,2,0,1,1,0,2,0,0,0,2,0,0,-1,
22	NM_004336	chr2	-	111111882	111152155	111112012	111152043	25	111111882,111113790,111115082,111115355,111115690,111116167,111123282,111124594,111127485,111129788,111131085,111131595,111132459,111132663,111134027,111135631,111140310,111141568,111141844,111143500,111144572,111146708,111148133,111148353,111152017,	111112208,111113897,111115254,111115513,111115852,111116283,111123426,111124833,111127573,111129966,111131167,111131695,111132570,111132792,111134086,111135891,111140462,111141753,111141897,111143601,111144616,111146905,111148272,111148413,111152155,	0	BUB1	cmpl	cmpl	2,0,2,0,0,1,1,2,1,0,2,1,1,1,2,0,1,2,0,1,2,0,2,2,0,
179	NM_001142808	chr2	+	111206620	111568269	111242437	111567546	18	111206620,111242415,111258779,111267697,111268123,111272657,111273061,111275699,111279310,111315418,111382836,111407536,111461155,111469940,111505674,111523265,111566912,111567534,	111206822,111242512,111258863,111267784,111268222,111272772,111273148,111275772,111279443,111315453,111382953,111407690,111461265,111470052,111505762,111523336,111567014,111568269,	0	ACOXL	cmpl	cmpl	-1,0,0,0,0,0,1,1,2,0,2,2,0,2,0,1,0,0,
179	NM_001105516	chr2	+	111206620	111568392	111242437	111567546	19	111206620,111242415,111258779,111267697,111268123,111272657,111273061,111275699,111279310,111315418,111382836,111407536,111437671,111461155,111469940,111505674,111523265,111566912,111567534,	111206822,111242512,111258863,111267784,111268222,111272772,111273148,111275772,111279443,111315453,111382953,111407690,111437761,111461265,111470052,111505762,111523336,111567014,111568392,	0	ACOXL	cmpl	cmpl	-1,0,0,0,0,0,1,1,2,0,2,2,0,0,2,0,1,0,0,
179	NM_001142807	chr2	+	111206620	111592270	111242437	111591864	18	111206620,111242415,111258779,111267697,111268123,111272657,111273061,111275699,111279310,111315418,111382836,111407536,111461155,111469940,111505674,111523265,111566912,111591663,	111206822,111242512,111258863,111267784,111268222,111272772,111273148,111275772,111279443,111315453,111382953,111407690,111461265,111470052,111505762,111523336,111567014,111592270,	0	ACOXL	cmpl	cmpl	-1,0,0,0,0,0,1,1,2,0,2,2,0,2,0,1,0,0,
1436	NM_138621	chr2	+	111594961	111642493	111597793	111638279	4	111594961,111597780,111624091,111638180,	111595236,111598187,111624195,111642493,	0	BCL2L11	cmpl	cmpl	-1,0,1,0,
1436	NM_006538	chr2	+	111594961	111642493	111597793	111638279	5	111594961,111597780,111598097,111624091,111638180,	111595236,111597917,111598187,111624195,111642493,	0	BCL2L11	cmpl	cmpl	-1,0,1,1,0,
1436	NM_207002	chr2	+	111594961	111602894	111597793	111602799	4	111594961,111597780,111598097,111602674,	111595236,111597917,111598187,111602894,	0	BCL2L11	cmpl	cmpl	-1,0,1,1,
179	NR_015395	chr2	-	111841063	111969163	111969163	111969163	2	111841063,111968932,	111841623,111969163,	0	LOC541471	unk	unk	-2
179	NR_024373	chr2	-	111903360	111969163	111969163	111969163	2	111903360,111968932,	111903668,111969163,	0	LOC541471	unk	unk	-2
180	NM_022662	chr2	-	112243110	112358212	112243338	112354873	48	112243110,112246388,112250906,112252722,112254346,112256416,112257944,112258370,112259407,112262281,112266409,112268125,112268280,112268865,112274844,112276475,112277495,112277752,112279849,112282994,112289417,112292887,112295286,112296469,112299013,112299178,112299824,112305333,112307267,112308651,112312485,112317459,112321185,112321772,112324823,112330661,112330843,112332353,112336436,112337722…	112243454,112246523,112251105,112252818,112254433,112256555,112258012,112258448,112259525,112262368,112266603,112268179,112268371,112268942,112274919,112276554,112277578,112277887,112279941,112283229,112289689,112293006,112295501,112296648,112299084,112299215,112299903,112305482,112307359,112308920,112312560,112317647,112321246,112321913,112324958,112330727,112330934,112332449,112336646,112337943…	0	ANAPC1	cmpl	cmpl	1,1,0,0,0,2,0,0,2,2,0,0,2,0,0,2,0,0,1,0,1,2,0,1,2,1,0,1,2,0,0,1,0,0,0,0,2,2,2,0,1,2,0,1,0,0,0,-1,
180	NM_006343	chr2	+	112372661	112503416	112372783	112502912	19	112372661,112403167,112419007,112421441,112439238,112442184,112449336,112456889,112468298,112471370,112475248,112477139,112477951,112482430,112483995,112493460,112495469,112496305,112502398,	112372844,112403588,112419108,112421615,112439325,112442300,112449520,112457041,112468452,112471524,112475334,112477235,112478032,112482523,112484114,112493570,112495629,112496442,112503416,	0	MERTK	cmpl	cmpl	0,1,2,1,1,1,0,1,0,1,2,1,1,1,1,0,2,0,2,
180	NM_032824	chr2	+	112529270	112593366	112529639	112590191	19	112529270,112534024,112538209,112540983,112548959,112551239,112555104,112555382,112560052,112563672,112565759,112571091,112571280,112572642,112574669,112580049,112581835,112586946,112590131,	112529804,112534085,112538301,112541115,112549010,112551330,112555166,112555566,112560152,112563766,112565831,112571200,112571339,112572746,112574743,112580123,112581888,112586977,112593366,	0	TMEM87B	cmpl	cmpl	0,0,1,0,0,0,1,0,1,2,0,0,1,0,2,1,0,2,0,
1444	NM_153214	chr2	+	112612432	112662262	112612703	112661554	8	112612432,112633723,112639048,112649761,112655786,112656838,112659248,112661181,	112612778,112633883,112639219,112649887,112655924,112656976,112659387,112662262,	0	FBLN7	cmpl	cmpl	0,0,1,1,1,1,1,2,
1444	NM_001128165	chr2	+	112612432	112662262	112612703	112661554	7	112612432,112633723,112639048,112649761,112656838,112659248,112661181,	112612778,112633883,112639219,112649887,112656976,112659387,112662262,	0	FBLN7	cmpl	cmpl	0,0,1,1,1,1,2,
180	NM_032494	chr2	-	112689912	112729135	112704965	112729029	9	112689912,112704950,112705885,112707305,112708167,112710609,112712362,112724238,112728955,	112690516,112704998,112705993,112707419,112708284,112710743,112712576,112724320,112729135,	0	ZC3H8	cmpl	cmpl	-1,0,0,0,0,1,0,2,0,
1445	NM_198581	chr2	+	112749648	112814111	112750042	112806536	12	112749648,112773896,112777276,112783932,112785851,112790517,112791268,112795803,112796696,112798199,112799011,112805052,	112750074,112774077,112777399,112784209,112785985,112790634,112791380,112795913,112796950,112798711,112799245,112814111,	0	ZC3H6	cmpl	cmpl	0,2,0,0,1,0,0,1,0,2,1,1,
180	NM_153712	chr2	+	112956213	113006693	112956392	113002843	7	112956213,112959964,112968190,112975253,112976959,112994329,113002728,	112956549,112960043,112968423,112975389,112977229,112994473,113006693,	0	TTL	cmpl	cmpl	0,1,2,1,2,2,2,
1447	NM_019014	chr2	+	113015962	113051198	113016542	113049777	15	113015962,113021059,113021468,113023314,113024913,113025822,113026692,113031957,113033340,113038413,113042014,113042793,113046609,113047609,113048894,	113016719,113021227,113021615,113023447,113025050,113026046,113026864,113032129,113033622,113038547,113042185,113042950,113046806,113047863,113051198,	0	POLR1B	cmpl	cmpl	0,0,0,0,1,0,2,0,1,1,0,0,1,0,2,
1447	NM_001137604	chr2	+	113015962	113051198	113016542	113049777	14	113015962,113021468,113023314,113024913,113025822,113026692,113031957,113033340,113038413,113042014,113042793,113046609,113047609,113048894,	113016719,113021615,113023447,113025050,113026046,113026864,113032129,113033622,113038547,113042185,113042950,113046806,113047863,113051198,	0	POLR1B	cmpl	cmpl	0,0,0,1,0,2,0,1,1,0,0,1,0,2,
1447	NM_032309	chr2	+	113058506	113063088	113058695	113062937	4	113058506,113060021,113060247,113062913,	113058697,113060162,113060413,113063088,	0	CHCHD5	cmpl	cmpl	0,2,2,0,
1448	NM_005415	chr2	+	113119997	113137871	113120876	113137073	11	113119997,113120610,113121371,113121700,113126749,113131169,113132872,113133251,113134434,113135189,113136911,	113120177,113121210,113121512,113121786,113126846,113131289,113133142,113133810,113134620,113135274,113137871,	0	SLC20A1	cmpl	cmpl	-1,0,1,1,0,1,1,1,2,2,0,
1448	NM_152515	chr2	-	113211914	113238725	113212870	113238646	9	113211914,113214865,113216753,113220467,113226314,113230024,113234760,113236550,113238609,	113213096,113215055,113216817,113220623,113226522,113231262,113234812,113236617,113238725,	0	CKAP2L	cmpl	cmpl	2,1,0,0,2,0,2,1,0,
1449	NM_000575	chr2	-	113247962	113259442	113249114	113257818	7	113247962,113252034,113253543,113255651,113256763,113257771,113258490,	113249315,113252159,113253714,113255874,113256812,113257826,113259442,	0	IL1A	cmpl	cmpl	0,1,1,0,2,0,-1,
1449	NM_000576	chr2	-	113303807	113310827	113304408	113310277	7	113303807,113305339,113306709,113307421,113309613,113310230,113310755,	113304621,113305470,113306874,113307623,113309665,113310292,113310827,	0	IL1B	cmpl	cmpl	0,1,1,0,2,0,-1,
1450	NM_173202	chr2	+	113387018	113392929	113387060	113392857	4	113387018,113391176,113391682,113392608,	113387142,113391296,113391825,113392929,	0	IL1F7	cmpl	cmpl	0,1,1,0,
1450	NM_173204	chr2	+	113387018	113392929	113387060	113392857	4	113387018,113387839,113391682,113392608,	113387142,113387902,113391825,113392929,	0	IL1F7	cmpl	cmpl	0,1,1,0,
1450	NM_173203	chr2	+	113387018	113392929	113387060	113392857	3	113387018,113391682,113392608,	113387142,113391825,113392929,	0	IL1F7	cmpl	cmpl	0,1,0,
1450	NM_014439	chr2	+	113387018	113392929	113387060	113392857	5	113387018,113387839,113391176,113391682,113392608,	113387142,113387902,113391296,113391825,113392929,	0	IL1F7	cmpl	cmpl	0,1,1,1,0,
1450	NM_173205	chr2	+	113389240	113392929	113389240	113392857	4	113389240,113391176,113391682,113392608,	113389307,113391296,113391825,113392929,	0	IL1F7	cmpl	cmpl	0,1,1,0,
1450	NM_019618	chr2	+	113452076	113459698	113452686	113459097	5	113452076,113452667,113453268,113454056,113458887,	113452126,113452741,113453373,113454196,113459698,	0	IL1F9	cmpl	cmpl	-1,0,1,1,0,
1450	NM_014440	chr2	+	113479919	113482092	113479919	113482092	4	113479919,113480021,113480645,113481879,	113479929,113480135,113480785,113482092,	0	IL1F6	cmpl	cmpl	0,1,1,0,
181	NM_014438	chr2	-	113496138	113526911	113496721	113505757	6	113496138,113500150,113502986,113505095,113505744,113526864,	113496825,113500280,113503126,113505203,113505814,113526911,	0	IL1F8	cmpl	cmpl	1,0,1,1,0,-1,
181	NM_173178	chr2	-	113501606	113526911	113501950	113505757	5	113501606,113502986,113505095,113505744,113526864,	113502163,113503126,113505203,113505814,113526911,	0	IL1F8	cmpl	cmpl	0,1,1,0,-1,
1451	NM_173170	chr2	+	113532685	113538791	113533486	113536725	5	113532685,113533459,113534899,113536171,113536500,	113532791,113533515,113534985,113536299,113538791,	0	IL1F5	cmpl	cmpl	-1,0,2,1,0,
1451	NM_012275	chr2	+	113533155	113538791	113533486	113536725	5	113533155,113533459,113534899,113536171,113536500,	113533289,113533515,113534985,113536299,113538791,	0	IL1F5	cmpl	cmpl	-1,0,2,1,0,
1451	NM_173161	chr2	+	113542017	113549898	113546786	113549412	5	113542017,113546758,113548376,113548770,113549199,	113542064,113546818,113548462,113548898,113549898,	0	IL1F10	cmpl	cmpl	-1,0,2,1,0,
1451	NM_032556	chr2	+	113546365	113549898	113546786	113549412	4	113546365,113548376,113548770,113549199,	113546818,113548462,113548898,113549898,	0	IL1F10	cmpl	cmpl	0,2,1,0,
1451	NM_173843	chr2	+	113591940	113608064	113601774	113606919	6	113591940,113595495,113601736,113603623,113605092,113606703,	113592076,113595666,113601788,113603712,113605205,113608064,	0	IL1RN	cmpl	cmpl	-1,-1,0,2,1,0,
1451	NM_000577	chr2	+	113591940	113608064	113592066	113606919	5	113591940,113601736,113603623,113605092,113606703,	113592076,113601788,113603712,113605205,113608064,	0	IL1RN	cmpl	cmpl	0,1,2,1,0,
1451	NM_173841	chr2	+	113591940	113608064	113592066	113606919	6	113591940,113594113,113601736,113603623,113605092,113606703,	113592076,113594176,113601788,113603712,113605205,113608064,	0	IL1RN	cmpl	cmpl	0,1,1,2,1,0,
1451	NM_173842	chr2	+	113601608	113608064	113601672	113606919	4	113601608,113603623,113605092,113606703,	113601788,113603712,113605205,113608064,	0	IL1RN	cmpl	cmpl	0,2,1,0,
1452	NM_012455	chr2	+	113648030	113677148	113656504	113675463	17	113648030,113656393,113659004,113659412,113659924,113666427,113667095,113667305,113667639,113667906,113669774,113670194,113671611,113671794,113672787,113673130,113675205,	113648102,113657560,113659121,113659488,113660303,113666637,113667176,113667418,113667698,113667996,113669818,113670355,113671682,113671961,113672932,113673274,113677148,	0	PSD4	cmpl	cmpl	-1,0,0,0,1,2,2,2,1,0,0,2,1,0,2,0,0,
1452	NM_013953	chr2	-	113690044	113752968	113694139	113752441	10	113690044,113694139,113701202,113715597,113716054,113716736,113718473,113720800,113752416,113752877,	113692657,113694226,113701304,113715773,113716177,113716825,113718671,113720966,113752516,113752968,	0	PAX8	cmpl	cmpl	-1,0,0,1,1,2,2,1,0,-1,
1452	NM_013992	chr2	-	113690044	113752968	113694139	113752441	9	113690044,113694139,113715597,113716054,113716736,113718473,113720800,113752416,113752877,	113692657,113694226,113715773,113716177,113716825,113718671,113720966,113752516,113752968,	0	PAX8	cmpl	cmpl	-1,0,1,1,2,2,1,0,-1,
1452	NM_013952	chr2	-	113690044	113752968	113694139	113752441	12	113690044,113694139,113701202,113709441,113710648,113715596,113716054,113716736,113718473,113720800,113752416,113752877,	113692657,113694226,113701304,113709551,113710768,113715773,113716177,113716825,113718671,113720966,113752516,113752968,	0	PAX8	cmpl	cmpl	-1,0,0,1,1,1,1,2,2,1,0,-1,
1452	NM_013951	chr2	-	113690044	113752968	113692580	113752441	11	113690044,113694139,113701202,113710648,113715596,113716054,113716736,113718473,113720800,113752416,113752877,	113692657,113694226,113701304,113710768,113715773,113716177,113716825,113718671,113720966,113752516,113752968,	0	PAX8	cmpl	cmpl	1,1,1,1,1,1,2,2,1,0,-1,
1452	NM_003466	chr2	-	113690044	113752968	113692580	113752441	12	113690044,113694139,113701202,113709441,113710648,113715596,113716054,113716736,113718473,113720800,113752416,113752877,	113692657,113694226,113701304,113709630,113710768,113715773,113716177,113716825,113718671,113720966,113752516,113752968,	0	PAX8	cmpl	cmpl	1,1,1,1,1,1,1,2,2,1,0,-1,
1452	NR_015377	chr2	+	113710316	113741050	113741050	113741050	6	113710316,113724813,113729436,113733310,113737324,113739522,	113710670,113724953,113729596,113733631,113737501,113741050,	0	LOC654433	unk	unk	-6
1454	NM_172003	chr2	+	113911852	113970216	113911915	113969790	15	113911852,113915397,113917813,113919010,113927185,113928787,113934719,113936454,113939175,113945079,113956223,113967803,113967975,113969166,113969683,	113912069,113915484,113917910,113919102,113927245,113928825,113934766,113936541,113939220,113945136,113956275,113967872,113968041,113969296,113970216,	0	CBWD2	cmpl	cmpl	0,1,1,2,1,1,0,2,2,2,2,0,0,0,1,
1454	NM_012184	chr2	+	113973130	113975197	113973303	113974530	1	113973130	113975197	0	FOXD4L1	cmpl	cmpl	0
1455	NR_026821	chr2	+	114051428	114052898	114052898	114052898	3	114051428,114052028,114052335,	114051789,114052233,114052898,	0	FAM138B	unk	unk	-3
1455	NR_024077	chr2	+	114057699	114073081	114073081	114073081	11	114057699,114062596,114069109,114069415,114069739,114070114,114070427,114070717,114071532,114072444,114072653,	114057975,114062750,114069208,114069562,114069876,114070250,114070625,114070876,114071685,114072513,114073081,	0	WASH2P	unk	unk	-11
1455	NR_024005	chr2	-	114073074	114075623	114075623	114075623	2	114073074,114075258,	114074873,114075623,	0	MGC13005	unk	unk	-2
1455	NR_024004	chr2	-	114073074	114077764	114077764	114077764	3	114073074,114075258,114077641,	114074891,114075476,114077764,	0	MGC13005	unk	unk	-3
1455	NR_024528	chr2	-	114085285	114101185	114101185	114101185	4	114085285,114099655,114100524,114100927,	114086294,114099776,114100618,114101185,	0	RPL23AP7	unk	unk	-4
1455	NR_024529	chr2	-	114085285	114101185	114101185	114101185	3	114085285,114099655,114100927,	114086294,114099776,114101185,	0	RPL23AP7	unk	unk	-3
1455	NR_000029	chr2	-	114085285	114101185	114101185	114101185	3	114085285,114099655,114101084,	114086294,114099776,114101185,	0	RPL23AP7	unk	unk	-3
1455	NR_024530	chr2	-	114095774	114101185	114101185	114101185	4	114095774,114096159,114099655,114100876,	114096063,114096208,114099776,114101185,	0	RPL23AP7	unk	unk	-4
1455	NR_024531	chr2	-	114095774	114101185	114101185	114101185	3	114095774,114099655,114101084,	114096063,114099776,114101185,	0	RPL23AP7	unk	unk	-3
1455	NM_007082	chr2	+	114101286	114117445	114102653	114116176	10	114101286,114102600,114106961,114108199,114109097,114114940,114115402,114115827,114116077,114117236,	114101447,114102760,114106991,114108279,114109177,114115052,114115497,114115911,114116192,114117445,	0	RABL2A	cmpl	cmpl	-1,0,2,2,1,0,1,0,0,-1,
1455	NM_013412	chr2	+	114101286	114117445	114102653	114116176	9	114101286,114102600,114106961,114108199,114109097,114114940,114115402,114115827,114116077,	114101447,114102760,114106991,114108279,114109177,114115052,114115497,114115911,114117445,	0	RABL2A	cmpl	cmpl	-1,0,2,2,1,0,1,0,0,
1456	NM_025181	chr2	-	114188402	114230870	114191821	114230456	16	114188402,114191799,114193200,114197150,114199424,114203447,114205630,114208632,114209823,114216738,114217759,114220323,114224471,114229211,114229500,114230416,	114189242,114191897,114193355,114197241,114199584,114203552,114205695,114208720,114209905,114216926,114217841,114220386,114224615,114229353,114229591,114230870,	0	SLC35F5	cmpl	cmpl	-1,2,0,2,1,1,2,1,0,1,0,0,0,2,1,0,
182	NM_005721	chr2	+	114364006	114432637	114364326	114431502	12	114364006,114387218,114390930,114401391,114405347,114408325,114414005,114416232,114425525,114425766,114429669,114431406,	114364370,114387274,114391055,114401502,114405443,114408433,114414149,114416406,114425618,114425892,114429753,114432637,	0	ACTR3	cmpl	cmpl	0,2,1,0,0,0,0,0,0,0,0,0,
22	NM_020868	chr2	+	114916368	116318406	114916825	116316391	26	114916368,115783284,115817862,115973555,115999943,116163732,116163885,116201861,116213784,116220131,116227219,116236617,116242342,116251253,116251832,116254919,116256397,116265126,116265332,116288838,116289720,116310202,116310552,116310719,116314795,116316256,	114916885,115783399,115817958,115973650,116000018,116163785,116163967,116201982,116213939,116220229,116227343,116236656,116242450,116251345,116251880,116255041,116256445,116265225,116265402,116289033,116289775,116310302,116310611,116310792,116314869,116318406,	0	DPP10	cmpl	cmpl	0,0,1,1,0,0,2,0,1,0,2,0,0,0,2,2,1,1,1,2,2,0,1,0,1,0,
183	NM_001004360	chr2	+	115636201	116318406	115636280	116316391	26	115636201,115783284,115817862,115973555,115999943,116163732,116163885,116201861,116213784,116220131,116227219,116236617,116242342,116251253,116251832,116254919,116256397,116265126,116265332,116288838,116289720,116310202,116310552,116310719,116314795,116316256,	115636319,115783399,115817958,115973650,116000018,116163785,116163967,116201982,116213939,116220229,116227343,116236656,116242450,116251345,116251880,116255041,116256445,116265225,116265402,116289033,116289775,116310302,116310611,116310792,116314869,116318406,	0	DPP10	cmpl	cmpl	0,0,1,1,0,0,2,0,1,0,2,0,0,0,2,2,1,1,1,2,2,0,1,0,1,0,
1580	NM_032144	chr2	+	130453704	130456781	130454158	130454923	1	130453704	130456781	0	RAB6C	cmpl	cmpl	0
1580	NR_026758	chr2	-	130500045	130525174	130525174	130525174	12	130500045,130502351,130508352,130508754,130509176,130513176,130514432,130519399,130521224,130522468,130523110,130523858,	130501580,130502526,130508420,130508874,130509305,130513221,130514603,130519623,130521422,130522662,130523455,130525174,	0	LOC440905	unk	unk	-12
197	NM_001099771	chr2	-	130547577	130594610	130548286	130594558	15	130547577,130551123,130559856,130560385,130562109,130567480,130573512,130574718,130576152,130582051,130584585,130586037,130588923,130589256,130594037,	130549615,130551244,130560038,130560430,130562180,130567551,130573679,130574763,130576223,130582122,130584723,130586144,130589097,130589371,130594610,	0	POTEF	cmpl	cmpl	0,2,0,0,1,2,0,0,1,2,2,0,0,2,0,
1593	NM_013310	chr2	+	132196533	132241447	132225600	132241245	4	132196533,132224675,132225551,132240661,	132196691,132224873,132225628,132241447,	0	C2orf27A	cmpl	cmpl	-1,-1,0,1,
1594	NM_214461	chr2	-	132269003	132275704	132269205	132274980	3	132269003,132274934,132275424,	132269789,132275193,132275704,	0	C2orf27B	cmpl	cmpl	1,0,-1,
199	NR_027020	chr2	-	132621638	132732012	132732012	132732012	5	132621638,132624954,132628704,132631015,132731571,	132622271,132625019,132628811,132631189,132732012,	0	NCRNA00164	unk	unk	-5
1596	NR_027019	chr2	-	132621638	132635995	132635995	132635995	7	132621638,132624954,132627574,132628704,132631015,132631351,132635530,	132622271,132625019,132627737,132628811,132631189,132631466,132635995,	0	NCRNA00164	unk	unk	-7
1161	NR_024241	chr3	-	75553394	75566956	75566956	75566956	8	75553394,75558290,75559267,75559615,75560976,75562672,75564648,75566758,	75554902,75558440,75559533,75559749,75561078,75562755,75564711,75566956,	0	FAM86D	unk	unk	-8
1163	NM_001124759	chr3	+	75796176	75799058	75796220	75797882	4	75796176,75796659,75796966,75797367,	75796398,75796737,75797044,75799058,	0	FRG2C	cmpl	cmpl	0,1,1,1,
145	NM_001128223	chr3	-	75868718	75916945	75868718	75915203	5	75868718,75873116,75873450,75915146,75916624,	75871186,75873209,75873577,75915205,75916945,	0	ZNF717	cmpl	cmpl	1,1,0,0,-1,
585	NM_182524	chr4	+	43226	78099	43382	77340	4	43226,49322,49950,75621,	43385,49449,50046,78099,	0	ZNF595	cmpl	cmpl	0,0,1,1,
73	NM_001039127	chr4	+	43276	146490	43382	145912	4	43276,49322,49950,144701,	43385,49449,50046,146490,	0	ZNF718	cmpl	cmpl	0,0,1,1,
586	NR_027481	chr4	+	196388	239771	239771	239771	2	196388,237348,	196570,239771,	0	ZNF732	unk	unk	-2
73	NM_001137608	chr4	-	254463	279944	254887	279944	3	254463,279226,279817,	256419,279322,279944,	0	LOC654254	cmpl	incmpl	1,1,0,
587	NM_003441	chr4	+	321595	357691	321772	357651	4	321595,327570,328123,356452,	321775,327697,328219,357691,	0	ZNF141	cmpl	cmpl	0,0,1,1,
653	NM_001105662	chr4	+	8935988	8937581	8935988	8937581	1	8935988	8937581	0	USP17	cmpl	cmpl	0
653	NM_001105662	chr4	+	8940734	8942327	8940734	8942327	1	8940734	8942327	0	USP17	cmpl	cmpl	0
653	NM_001105662	chr4	+	8945481	8947074	8945481	8947074	1	8945481	8947074	0	USP17	cmpl	cmpl	0
653	NM_001105662	chr4	+	8950226	8951819	8950226	8951819	1	8950226	8951819	0	USP17	cmpl	cmpl	0
653	NM_001105662	chr4	+	8954971	8956564	8954971	8956564	1	8954971	8956564	0	USP17	cmpl	cmpl	0
653	NM_001105662	chr4	+	8959716	8961309	8959716	8961309	1	8959716	8961309	0	USP17	cmpl	cmpl	0
653	NM_001105662	chr4	+	8964461	8966054	8964461	8966054	1	8964461	8966054	0	USP17	cmpl	cmpl	0
653	NM_001105662	chr4	+	8969206	8970799	8969206	8970799	1	8969206	8970799	0	USP17	cmpl	cmpl	0
653	NM_001105662	chr4	+	8973952	8975545	8973952	8975545	1	8973952	8975545	0	USP17	cmpl	cmpl	0
119	NM_025087	chr4	+	48683021	48758852	48683203	48758664	16	48683021,48685250,48688227,48688709,48691392,48695233,48700508,48703974,48714022,48725402,48727598,48729339,48734809,48741559,48747467,48758585,	48683246,48685442,48688348,48688864,48691594,48695322,48700766,48704100,48714102,48725508,48727734,48729489,48734954,48741621,48747623,48758852,	0	FLJ21511	cmpl	cmpl	0,1,1,2,1,2,1,1,1,0,1,2,2,0,2,2,
255	NM_004477	chr4	+	191098967	191121353	191099158	191121278	9	191098967,191101350,191110310,191111216,191113185,191115546,191118896,191119970,191121241,	191099220,191101421,191110436,191111274,191113300,191115651,191118988,191120081,191121353,	0	FRG1	cmpl	cmpl	0,2,1,1,2,0,0,2,2,
2043	NM_020040	chr4	-	191140671	191143018	191140671	191143018	4	191140671,191142403,191142592,191142963,	191141699,191142514,191142701,191143018,	0	TUBB4Q	cmpl	incmpl	1,1,0,2,
2043	NM_001005217	chr4	-	191182516	191185406	191183709	191185353	4	191182516,191184532,191184839,191185175,	191184215,191184610,191184914,191185406,	0	FRG2	cmpl	cmpl	1,1,1,0,
2043	NM_001127388	chr4	+	191226073	191227684	191226184	191227642	1	191226073	191227684	0	LOC653544	cmpl	cmpl	0
2043	NM_001127389	chr4	+	191226073	191227684	191226184	191227642	1	191226073	191227684	0	LOC653545	cmpl	cmpl	0
2043	NM_033178	chr4	+	191229360	191230977	191229477	191230935	1	191229360	191230977	0	DUX4	cmpl	cmpl	0
2043	NM_001127386	chr4	+	191229366	191230977	191229477	191230935	1	191229366	191230977	0	LOC728410	cmpl	cmpl	0
2043	NM_001127387	chr4	+	191229366	191230977	191229477	191230935	1	191229366	191230977	0	LOC653543	cmpl	cmpl	0
2043	NM_001127388	chr4	+	191229366	191230977	191229477	191230935	1	191229366	191230977	0	LOC653544	cmpl	cmpl	0
2043	NM_001127389	chr4	+	191229366	191230977	191229477	191230935	1	191229366	191230977	0	LOC653545	cmpl	cmpl	0
255	NM_033178	chr4	+	191232653	191234270	191232770	191234228	1	191232653	191234270	0	DUX4	cmpl	cmpl	0
255	NM_001127387	chr4	+	191232659	191234270	191232770	191234228	1	191232659	191234270	0	LOC653543	cmpl	cmpl	0
255	NM_001127386	chr4	+	191232659	191234270	191232770	191234228	1	191232659	191234270	0	LOC728410	cmpl	cmpl	0
255	NM_001127388	chr4	+	191232659	191234270	191232770	191234228	1	191232659	191234270	0	LOC653544	cmpl	cmpl	0
255	NM_001127389	chr4	+	191232659	191234270	191232770	191234228	1	191232659	191234270	0	LOC653545	cmpl	cmpl	0
2044	NM_033178	chr4	+	191239247	191240864	191239364	191240822	1	191239247	191240864	0	DUX4	cmpl	cmpl	0
2044	NM_001127386	chr4	+	191239253	191240864	191239364	191240822	1	191239253	191240864	0	LOC728410	cmpl	cmpl	0
2044	NM_001127388	chr4	+	191239253	191240864	191239364	191240822	1	191239253	191240864	0	LOC653544	cmpl	cmpl	0
2044	NM_001127389	chr4	+	191239253	191240864	191239364	191240822	1	191239253	191240864	0	LOC653545	cmpl	cmpl	0
2044	NM_033178	chr4	+	191242540	191244157	191242657	191244115	1	191242540	191244157	0	DUX4	cmpl	cmpl	0
2044	NM_001127386	chr4	+	191242546	191244157	191242657	191244115	1	191242546	191244157	0	LOC728410	cmpl	cmpl	0
2044	NM_001127387	chr4	+	191242546	191244157	191242657	191244115	1	191242546	191244157	0	LOC653543	cmpl	cmpl	0
2044	NM_001127388	chr4	+	191242546	191244157	191242657	191244115	1	191242546	191244157	0	LOC653544	cmpl	cmpl	0
2044	NM_001127389	chr4	+	191242546	191244157	191242657	191244115	1	191242546	191244157	0	LOC653545	cmpl	cmpl	0
2044	NM_033178	chr4	+	191245840	191247457	191245957	191247415	1	191245840	191247457	0	DUX4	cmpl	cmpl	0
2044	NM_001127386	chr4	+	191245846	191247457	191245957	191247415	1	191245846	191247457	0	LOC728410	cmpl	cmpl	0
2044	NM_001127388	chr4	+	191245846	191247457	191245957	191247415	1	191245846	191247457	0	LOC653544	cmpl	cmpl	0
2044	NM_001127389	chr4	+	191245846	191247457	191245957	191247415	1	191245846	191247457	0	LOC653545	cmpl	cmpl	0
599	NM_016358	chr5	-	1930540	1935880	1931082	1935761	5	1930540,1932617,1933838,1934921,1935716,	1931906,1932946,1933948,1935173,1935880,	0	IRX4	cmpl	cmpl	1,2,0,0,0,
606	NM_001134222	chr5	-	2799280	2804769	2800677	2804527	5	2799280,2800654,2801458,2802495,2804278,	2799900,2800730,2802166,2802901,2804769,	0	IRX2	cmpl	cmpl	-1,1,1,0,0,
606	NM_033267	chr5	-	2799280	2804769	2800677	2804527	4	2799280,2801458,2802495,2804278,	2800730,2802166,2802901,2804769,	0	IRX2	cmpl	cmpl	1,1,0,0,
606	NM_178569	chr5	+	2805261	2808511	2805378	2808155	4	2805261,2805735,2806398,2808142,	2805578,2805868,2806469,2808511,	0	C5orf38	cmpl	cmpl	0,2,0,2,
612	NM_024337	chr5	+	3649167	3654517	3649219	3654154	4	3649167,3652338,3653722,3654096,	3649495,3653374,3653795,3654517,	0	IRX1	cmpl	cmpl	0,0,1,2,
840	NM_152295	chr5	+	33476654	33503953	33476949	33503570	19	33476654,33481186,33484403,33489150,33490806,33491448,33491863,33492010,33493118,33494427,33495556,33496763,33497019,33497528,33497767,33497960,33499614,33502732,33503421,	33477006,33481267,33484594,33489274,33490928,33491566,33491928,33492089,33493265,33494526,33495723,33496926,33497157,33497606,33497868,33498065,33499687,33502847,33503953,	0	TARS	cmpl	cmpl	0,0,0,2,0,2,0,2,0,0,0,2,0,0,0,2,2,0,1,
105	NM_030955	chr5	-	33563043	33927881	33563049	33927718	24	33563043,33570694,33581920,33585068,33596888,33611915,33624460,33631795,33650099,33651689,33660092,33666641,33673438,33677671,33679239,33684683,33685415,33694045,33697777,33718879,33719720,33787265,33916980,33927591,	33563228,33570854,33582064,33585245,33597041,33613022,33624671,33631922,33650238,33651934,33660213,33666775,33673608,33677817,33679332,33684828,33685559,33694195,33697902,33718963,33719917,33787410,33917342,33927881,	0	ADAMTS12	cmpl	cmpl	1,0,0,0,0,0,2,1,0,1,0,1,2,0,0,2,2,2,0,0,1,0,1,0,
844	NM_016568	chr5	+	33972247	33974099	33972602	33974012	1	33972247	33974099	0	RXFP3	cmpl	cmpl	0
844	NM_016180	chr5	-	33980477	34020537	33980509	34020445	7	33980477,33983024,33987415,33990222,33999552,34018097,34020060,	33980734,33983236,33987539,33990366,33999878,34018274,34020537,	0	SLC45A2	cmpl	cmpl	0,1,0,0,1,1,0,
844	NM_001012509	chr5	-	33981730	34020537	33983009	34020445	6	33981730,33987415,33990222,33999552,34018097,34020060,	33983236,33987539,33990366,33999878,34018274,34020537,	0	SLC45A2	cmpl	cmpl	1,0,0,1,1,0,
844	NM_014324	chr5	-	34023656	34043963	34024954	34043881	5	34023656,34034502,34040435,34041617,34043634,	34025364,34034689,34040596,34041761,34043963,	0	AMACR	cmpl	cmpl	1,0,1,1,0,
844	NM_203382	chr5	-	34023656	34043963	34025345	34043881	4	34023656,34034502,34041617,34043634,	34025364,34034689,34041761,34043963,	0	AMACR	cmpl	cmpl	2,1,1,0,
105	NM_030945	chr5	-	34053719	34079074	34056444	34078987	6	34053719,34059770,34064615,34069165,34071508,34078903,	34056604,34059870,34064745,34069320,34071620,34079074,	0	C1QTNF3	cmpl	cmpl	2,1,0,1,0,0,
105	NM_181435	chr5	-	34053719	34079074	34056444	34078987	6	34053719,34059770,34064615,34069165,34071508,34078684,	34056604,34059870,34064745,34069320,34071620,34079074,	0	C1QTNF3	cmpl	cmpl	2,1,0,1,0,0,
913	NM_001014279	chr5	-	43074939	43076204	43075323	43075905	1	43074939	43076204	0	C5orf39	cmpl	cmpl	0
913	NR_015447	chr5	+	43077992	43081127	43081127	43081127	2	43077992,43080301,	43079426,43081127,	0	LOC153684	unk	unk	-2
914	NM_003432	chr5	+	43157398	43211580	43157912	43210992	8	43157398,43157897,43159067,43175023,43197107,43197567,43209176,43210305,	43157427,43158036,43159169,43175168,43197465,43197790,43209307,43211580,	0	ZNF131	cmpl	cmpl	-1,0,1,1,2,0,1,0,
114	NM_153361	chr5	+	43228083	43316709	43281634	43316588	4	43228083,43280940,43312915,43315838,	43228270,43281926,43313184,43316709,	0	MGC42105	cmpl	cmpl	-1,0,1,0,
915	NM_001098272	chr5	-	43325249	43349352	43326989	43334824	11	43325249,43328332,43328706,43329914,43330549,43331610,43332860,43333867,43334376,43343624,43349214,	43327079,43328496,43328832,43330021,43330720,43331776,43333025,43333993,43334834,43343683,43349352,	0	HMGCS1	cmpl	cmpl	0,1,1,2,2,1,1,1,0,-1,-1,
915	NM_002130	chr5	-	43325249	43349352	43326989	43334824	10	43325249,43328332,43328706,43329914,43330549,43331610,43332860,43333867,43334376,43349214,	43327079,43328496,43328832,43330021,43330720,43331776,43333025,43333993,43334834,43349352,	0	HMGCS1	cmpl	cmpl	0,1,1,2,2,1,1,1,0,-1,
916	NM_148672	chr5	-	43417356	43448245	43417718	43448175	3	43417356,43424208,43448111,	43417911,43424335,43448245,	0	CCL28	cmpl	cmpl	2,1,0,
114	NM_022483	chr5	-	43480110	43519749	43482080	43489828	3	43480110,43489516,43519680,	43482416,43489902,43519749,	0	C5orf28	cmpl	cmpl	0,0,-1,
917	NM_198566	chr5	-	43522566	43550944	43522773	43545198	13	43522566,43523767,43526489,43528073,43528578,43529401,43530368,43538230,43539523,43541606,43544435,43545003,43550664,	43522970,43523808,43526588,43528168,43528749,43529471,43530460,43538354,43539619,43542253,43544525,43545234,43550944,	0	C5orf34	cmpl	cmpl	1,2,2,0,0,2,0,2,2,0,0,0,-1,
917	NM_182789	chr5	-	43562126	43592952	43563234	43592705	11	43562126,43565644,43569596,43570711,43571392,43572677,43574782,43578862,43583586,43591688,43592677,	43563328,43565738,43569651,43570829,43571499,43572803,43574894,43578975,43583772,43591858,43592952,	0	PAIP1	cmpl	cmpl	2,1,0,2,0,0,2,0,0,1,0,
917	NM_183323	chr5	-	43562126	43593278	43563234	43591787	11	43562126,43565644,43569596,43570711,43571392,43572677,43574782,43578862,43583586,43591688,43593198,	43563328,43565738,43569651,43570829,43571499,43572803,43574894,43578975,43583772,43591858,43593278,	0	PAIP1	cmpl	cmpl	2,1,0,2,0,0,2,0,0,0,-1,
917	NM_006451	chr5	-	43562126	43592952	43563234	43592705	11	43562126,43565644,43569596,43570711,43571392,43572677,43574782,43578862,43583586,43591688,43592440,	43563328,43565738,43569651,43570829,43571499,43572803,43574894,43578975,43583772,43591858,43592952,	0	PAIP1	cmpl	cmpl	2,1,0,2,0,0,2,0,0,1,0,
114	NM_012343	chr5	+	43638547	43741425	43645054	43740263	22	43638547,43645001,43648766,43651706,43654890,43659890,43664058,43680050,43680469,43681215,43685005,43686335,43687597,43688876,43691698,43692511,43695029,43711369,43713583,43735977,43738479,43740113,	43638749,43645205,43648996,43651924,43654978,43659979,43664246,43680184,43680661,43681369,43685167,43686446,43687743,43689072,43691932,43692672,43695209,43711529,43713665,43736096,43738595,43741425,	0	NNT	cmpl	cmpl	-1,0,1,0,2,0,2,1,0,0,1,1,1,0,1,1,0,0,1,2,1,0,
114	NM_182977	chr5	+	43638985	43741425	43645054	43740263	22	43638985,43645001,43648766,43651706,43654890,43659890,43664058,43680050,43680469,43681215,43685005,43686335,43687597,43688876,43691698,43692511,43695029,43711369,43713583,43735977,43738479,43740113,	43639153,43645205,43648996,43651924,43654978,43659979,43664246,43680184,43680661,43681369,43685167,43686446,43687743,43689072,43691932,43692672,43695209,43711529,43713665,43736096,43738595,43741425,	0	NNT	cmpl	cmpl	-1,0,1,0,2,0,2,1,0,0,1,1,1,0,1,1,0,0,1,2,1,0,
923	NM_004465	chr5	-	44340853	44424541	44340853	44424541	3	44340853,44346285,44424216,	44341051,44346389,44424541,	0	FGF10	cmpl	cmpl	0,1,0,
927	NM_016640	chr5	+	44844783	44851373	44844821	44851061	5	44844783,44846867,44847773,44848964,44850771,	44845422,44847013,44847879,44849141,44851373,	0	MRPS30	cmpl	cmpl	0,1,0,1,1,
116	NM_021072	chr5	-	45295108	45731977	45297779	45731952	8	45295108,45302947,45339457,45388958,45432350,45497704,45681043,45731527,	45298669,45303112,45339698,45389105,45432569,45497866,45681467,45731977,	0	HCN1	cmpl	cmpl	1,1,0,0,0,0,2,0,
1109	NM_133343	chr5	+	68700879	68746387	68703791	68745875	18	68700879,68702617,68703616,68705412,68706210,68713483,68716379,68717625,68717762,68717978,68720616,68723413,68724737,68724936,68727979,68731631,68742075,68745613,	68701047,68702754,68703800,68705670,68706294,68713640,68716516,68717678,68717888,68718048,68720728,68723596,68724823,68725083,68728129,68731752,68742133,68746387,	0	RAD17	cmpl	cmpl	-1,-1,0,0,0,0,1,0,2,2,0,1,1,0,0,0,1,2,
1109	NM_133342	chr5	+	68701394	68746387	68703791	68745875	18	68701394,68702617,68703616,68705412,68706210,68713483,68716379,68717625,68717762,68717978,68720616,68723413,68724737,68724936,68727979,68731631,68742075,68745613,	68701516,68702754,68703800,68705670,68706294,68713640,68716516,68717678,68717888,68718048,68720728,68723596,68724823,68725083,68728129,68731752,68742133,68746387,	0	RAD17	cmpl	cmpl	-1,-1,0,0,0,0,1,0,2,2,0,1,1,0,0,0,1,2,
1109	NM_133338	chr5	+	68701394	68746387	68703791	68745875	19	68701394,68702617,68703036,68703616,68705412,68706210,68713483,68716379,68717625,68717762,68717978,68720616,68723413,68724737,68724936,68727979,68731631,68742075,68745613,	68701516,68702754,68703140,68703800,68705670,68706294,68713640,68716516,68717678,68717888,68718048,68720728,68723596,68724823,68725083,68728129,68731752,68742133,68746387,	0	RAD17	cmpl	cmpl	-1,-1,-1,0,0,0,0,1,0,2,2,0,1,1,0,0,0,1,2,
1109	NM_133344	chr5	+	68701394	68746387	68703791	68745875	17	68701394,68703616,68705412,68706210,68713483,68716379,68717625,68717762,68717978,68720616,68723413,68724737,68724936,68727979,68731631,68742075,68745613,	68701516,68703800,68705670,68706294,68713640,68716516,68717678,68717888,68718048,68720728,68723596,68724823,68725083,68728129,68731752,68742133,68746387,	0	RAD17	cmpl	cmpl	-1,0,0,0,0,1,0,2,2,0,1,1,0,0,0,1,2,
1109	NM_002873	chr5	+	68702287	68746384	68703791	68745875	17	68702287,68703616,68705412,68706210,68713483,68716379,68717625,68717762,68717978,68720616,68723413,68724737,68724936,68727979,68731631,68742075,68745613,	68702754,68703800,68705670,68706294,68713640,68716516,68717678,68717888,68718048,68720728,68723596,68724823,68725083,68728129,68731752,68742133,68746384,	0	RAD17	cmpl	cmpl	-1,0,0,0,0,1,0,2,2,0,1,1,0,0,0,1,2,
1109	NM_133340	chr5	+	68702617	68746387	68713627	68745875	16	68702617,68705412,68706210,68713483,68716379,68717625,68717762,68717978,68720616,68723413,68724737,68724936,68727979,68731631,68742075,68745613,	68702754,68705670,68706294,68713640,68716516,68717678,68717888,68718048,68720728,68723596,68724823,68725083,68728129,68731752,68742133,68746387,	0	RAD17	cmpl	cmpl	-1,-1,-1,0,1,0,2,2,0,1,1,0,0,0,1,2,
1109	NM_133341	chr5	+	68702617	68746387	68703791	68745875	16	68702617,68703616,68706210,68713483,68716379,68717625,68717762,68717978,68720616,68723413,68724737,68724936,68727979,68731631,68742075,68745613,	68702754,68703800,68706294,68713640,68716516,68717678,68717888,68718048,68720728,68723596,68724823,68725083,68728129,68731752,68742133,68746387,	0	RAD17	cmpl	cmpl	-1,0,0,0,1,0,2,2,0,1,1,0,0,0,1,2,
1109	NM_133339	chr5	+	68703036	68746387	68703098	68745875	16	68703036,68705412,68706210,68713483,68716379,68717625,68717762,68717978,68720616,68723413,68724737,68724936,68727979,68731631,68742075,68745613,	68703140,68705670,68706294,68713640,68716516,68717678,68717888,68718048,68720728,68723596,68724823,68725083,68728129,68731752,68742133,68746387,	0	RAD17	cmpl	cmpl	0,0,0,0,1,0,2,2,0,1,1,0,0,0,1,2,
1109	NM_144724	chr5	+	68746698	68775592	68750968	68774651	5	68746698,68750953,68756183,68764109,68774565,	68746753,68752114,68756219,68764215,68775592,	0	MARVELD2	cmpl	cmpl	-1,0,0,0,1,
1109	NM_001038603	chr5	+	68746709	68773646	68750968	68773237	7	68746709,68750953,68756183,68764109,68764504,68772032,68773114,	68746753,68752114,68756219,68764258,68764676,68772083,68773646,	0	MARVELD2	cmpl	cmpl	-1,0,0,0,2,0,0,
1110	NM_002538	chr5	+	68823874	68885889	68835827	68885254	9	68823874,68835759,68840723,68845530,68866276,68876486,68879512,68883126,68885152,	68824242,68835877,68841402,68845692,68866422,68876702,68879684,68883168,68885889,	0	OCLN	cmpl	cmpl	-1,0,2,0,0,2,2,0,0,
1110	NR_026578	chr5	+	68866398	68885276	68885276	68885276	5	68866398,68876486,68879512,68883126,68885152,	68866422,68876702,68879684,68883168,68885276,	0	LOC647859	unk	unk	-5
1110	NM_001098728	chr5	+	68891806	68924485	68896715	68923781	16	68891806,68896682,68897713,68898171,68898549,68899309,68899735,68904027,68910294,68910603,68911339,68913948,68917176,68917836,68921910,68923661,	68891986,68896771,68897791,68898208,68898636,68899360,68899790,68904133,68910385,68910691,68911447,68914012,68917280,68917939,68921950,68924485,	0	GTF2H2C	cmpl	cmpl	-1,0,2,2,0,0,0,1,2,0,1,1,2,1,2,0,
1110	NM_001515	chr5	+	68891809	68924334	68896715	68923781	16	68891809,68896682,68897713,68898171,68898549,68899309,68899735,68904027,68910294,68910603,68911339,68913948,68917176,68917836,68921910,68923661,	68891986,68896771,68897791,68898208,68898636,68899360,68899790,68904133,68910385,68910691,68911447,68914012,68917280,68917939,68921950,68924334,	0	GTF2H2	cmpl	cmpl	-1,0,2,2,0,0,0,1,2,0,1,1,2,1,2,0,
1110	NM_001098729	chr5	+	68891824	68924485	68896715	68923781	16	68891824,68896682,68897713,68898171,68898549,68899309,68899735,68904027,68910294,68910603,68911339,68913948,68917176,68917836,68921910,68923661,	68891986,68896771,68897791,68898208,68898636,68899360,68899790,68904133,68910385,68910691,68911447,68914012,68917280,68917939,68921950,68924485,	0	GTF2H2B	cmpl	cmpl	-1,0,2,2,0,0,0,1,2,0,1,1,2,1,2,0,
1110	NM_001042490	chr5	+	68891829	68924108	68896715	68923781	17	68891829,68894255,68896682,68897713,68898171,68898549,68899309,68899735,68904027,68910294,68910603,68911339,68913948,68917176,68917836,68921910,68923661,	68891986,68894353,68896771,68897791,68898208,68898636,68899360,68899790,68904133,68910385,68910691,68911447,68914012,68917280,68917939,68921950,68924108,	0	GTF2H2D	cmpl	cmpl	-1,-1,0,2,2,0,0,0,1,2,0,1,1,2,1,2,0,
1111	NR_027439	chr5	-	68962735	68964784	68964784	68964784	1	68962735	68964784	0	LOC100272216	unk	unk	-1
1111	NR_027386	chr5	-	68971045	69042028	69042028	69042028	6	68971045,68973787,68977464,69010727,69012348,69041926,	68971949,68973872,68977652,69010883,69012382,69042028,	0	LOC653188	unk	unk	-6
1114	NM_021967	chr5	+	69356827	69374695	69357034	69373323	3	69356827,69357989,69373106,	69357041,69358098,69374695,	0	SERF1A	cmpl	cmpl	0,1,2,
1114	NM_022968	chr5	+	69356827	69364281	69357034	69363970	3	69356827,69357989,69363897,	69357041,69358098,69364281,	0	SERF1A	cmpl	cmpl	0,1,2,
1114	NM_022978	chr5	+	69356851	69374696	69357034	69373323	3	69356851,69357989,69373106,	69357041,69358098,69374696,	0	SERF1B	cmpl	cmpl	0,1,2,
1114	NM_022874	chr5	+	69381105	69409172	69381268	69408154	8	69381105,69394997,69397547,69398516,69398876,69402223,69408103,69408601,	69381349,69395069,69397667,69398717,69399029,69402334,69408157,69409172,	0	SMN1	cmpl	cmpl	0,0,0,0,0,0,0,-1,
1114	NM_022876	chr5	+	69381105	69409177	69381268	69408154	8	69381105,69394997,69397547,69398516,69398876,69402223,69408103,69408601,	69381349,69395069,69397667,69398717,69399029,69402334,69408157,69409177,	0	SMN2	cmpl	cmpl	0,0,0,0,0,0,0,-1,
1114	NM_022875	chr5	+	69381105	69409177	69381268	69408616	8	69381105,69394997,69397547,69398516,69398876,69400817,69402223,69408601,	69381349,69395069,69397667,69398717,69399029,69400913,69402334,69409177,	0	SMN2	cmpl	cmpl	0,0,0,0,0,0,0,0,
1114	NM_000344	chr5	+	69381105	69409172	69381268	69408154	9	69381105,69394997,69397547,69398516,69398876,69400817,69402223,69408103,69408601,	69381349,69395069,69397667,69398717,69399029,69400913,69402334,69408157,69409172,	0	SMN1	cmpl	cmpl	0,0,0,0,0,0,0,0,-1,
1114	NM_017411	chr5	+	69381105	69409177	69381268	69408154	9	69381105,69394997,69397547,69398516,69398876,69400817,69402223,69408103,69408601,	69381349,69395069,69397667,69398717,69399029,69400913,69402334,69408157,69409177,	0	SMN2	cmpl	cmpl	0,0,0,0,0,0,0,0,-1,
1114	NM_022877	chr5	+	69381105	69409177	69381268	69408616	7	69381105,69394997,69397547,69398516,69398876,69402223,69408601,	69381349,69395069,69397667,69398717,69399029,69402334,69409177,	0	SMN2	cmpl	cmpl	0,0,0,0,0,0,0,
139	NR_024054	chr5	-	69459044	69557378	69557378	69557378	7	69459044,69459935,69473913,69528837,69551500,69553513,69557190,	69459279,69460017,69474028,69528973,69551675,69553598,69557378,	0	LOC100170939	unk	unk	-7
1117	NM_001098728	chr5	+	69746953	69779640	69751864	69778936	16	69746953,69751831,69752862,69753317,69753695,69754455,69754881,69759167,69765452,69765761,69766497,69769113,69772338,69772998,69777065,69778816,	69747133,69751920,69752940,69753354,69753782,69754506,69754936,69759273,69765543,69765849,69766605,69769177,69772442,69773101,69777105,69779640,	0	GTF2H2C	cmpl	cmpl	-1,0,2,2,0,0,0,1,2,0,1,1,2,1,2,0,
1117	NM_001098729	chr5	+	69746971	69779640	69751864	69778936	16	69746971,69751831,69752862,69753317,69753695,69754455,69754881,69759167,69765452,69765761,69766497,69769113,69772338,69772998,69777065,69778816,	69747133,69751920,69752940,69753354,69753782,69754506,69754936,69759273,69765543,69765849,69766605,69769177,69772442,69773101,69777105,69779640,	0	GTF2H2B	cmpl	cmpl	-1,0,2,2,0,0,0,1,2,0,1,1,2,1,2,0,
1117	NM_001042490	chr5	+	69746976	69779263	69751864	69778936	17	69746976,69749404,69751831,69752862,69753317,69753695,69754455,69754881,69759167,69765452,69765761,69766497,69769113,69772338,69772998,69777065,69778816,	69747133,69749502,69751920,69752940,69753354,69753782,69754506,69754936,69759273,69765543,69765849,69766605,69769177,69772442,69773101,69777105,69779263,	0	GTF2H2D	cmpl	cmpl	-1,-1,0,2,2,0,0,0,1,2,0,1,1,2,1,2,0,
1120	NM_022968	chr5	+	70232245	70239703	70232452	70239389	3	70232245,70233407,70239316,	70232459,70233516,70239703,	0	SERF1A	cmpl	cmpl	0,1,2,
1120	NM_021967	chr5	+	70232245	70250112	70232452	70248740	3	70232245,70233407,70248523,	70232459,70233516,70250112,	0	SERF1A	cmpl	cmpl	0,1,2,
1120	NM_022978	chr5	+	70232269	70250113	70232452	70248740	3	70232269,70233407,70248523,	70232459,70233516,70250113,	0	SERF1B	cmpl	cmpl	0,1,2,
1121	NM_017411	chr5	+	70256523	70284597	70256686	70283574	9	70256523,70270421,70272971,70273940,70274300,70276240,70277648,70283523,70284021,	70256767,70270493,70273091,70274141,70274453,70276336,70277759,70283577,70284597,	0	SMN2	cmpl	cmpl	0,0,0,0,0,0,0,0,-1,
1121	NM_022874	chr5	+	70256523	70284592	70256686	70283574	8	70256523,70270421,70272971,70273940,70274300,70277648,70283523,70284021,	70256767,70270493,70273091,70274141,70274453,70277759,70283577,70284592,	0	SMN1	cmpl	cmpl	0,0,0,0,0,0,0,-1,
1121	NM_022875	chr5	+	70256523	70284597	70256686	70284036	8	70256523,70270421,70272971,70273940,70274300,70276240,70277648,70284021,	70256767,70270493,70273091,70274141,70274453,70276336,70277759,70284597,	0	SMN2	cmpl	cmpl	0,0,0,0,0,0,0,0,
1121	NM_000344	chr5	+	70256523	70284592	70256686	70283574	9	70256523,70270421,70272971,70273940,70274300,70276240,70277648,70283523,70284021,	70256767,70270493,70273091,70274141,70274453,70276336,70277759,70283577,70284592,	0	SMN1	cmpl	cmpl	0,0,0,0,0,0,0,0,-1,
1121	NM_022876	chr5	+	70256523	70284597	70256686	70283574	8	70256523,70270421,70272971,70273940,70274300,70277648,70283523,70284021,	70256767,70270493,70273091,70274141,70274453,70277759,70283577,70284597,	0	SMN2	cmpl	cmpl	0,0,0,0,0,0,0,-1,
1121	NM_022877	chr5	+	70256523	70284597	70256686	70284036	7	70256523,70270421,70272971,70273940,70274300,70277648,70284021,	70256767,70270493,70273091,70274141,70274453,70277759,70284597,	0	SMN2	cmpl	cmpl	0,0,0,0,0,0,0,
1121	NM_004536	chr5	-	70300065	70356697	70301686	70344498	17	70300065,70305711,70307742,70308488,70311451,70315357,70318327,70319375,70330306,70333280,70333674,70335358,70342857,70343930,70352241,70355900,70356197,	70302051,70305876,70307829,70308641,70311619,70317469,70318385,70319457,70330406,70333400,70333726,70335440,70342957,70344501,70352367,70355989,70356697,	0	NAIP	cmpl	cmpl	1,1,1,1,1,1,0,2,1,1,0,2,1,0,-1,-1,-1,
1121	NM_022892	chr5	-	70300065	70356697	70301686	70355956	15	70300065,70305711,70307742,70308488,70311451,70315357,70318327,70319375,70330306,70333280,70333674,70335358,70352241,70355900,70356197,	70302051,70305876,70307829,70308641,70311619,70317469,70318385,70319457,70330406,70333400,70333726,70335440,70352367,70355989,70356697,	0	NAIP	cmpl	cmpl	1,1,1,1,1,1,0,2,1,1,0,2,2,0,-1,
140	NM_001098728	chr5	-	70366555	70399256	70367259	70394346	16	70366555,70369089,70373104,70373763,70377026,70379588,70380344,70380650,70386934,70391272,70391702,70392426,70392854,70393270,70394290,70399076,	70367379,70369129,70373207,70373867,70377090,70379696,70380432,70380741,70387040,70391327,70391753,70392513,70392891,70393348,70394379,70399256,	0	GTF2H2C	cmpl	cmpl	0,2,1,2,1,1,0,2,1,0,0,0,2,2,0,-1,
140	NM_001098729	chr5	-	70366555	70399238	70367259	70394346	16	70366555,70369089,70373104,70373763,70377026,70379588,70380344,70380650,70386934,70391272,70391702,70392426,70392854,70393270,70394290,70399076,	70367379,70369129,70373207,70373867,70377090,70379696,70380432,70380741,70387040,70391327,70391753,70392513,70392891,70393348,70394379,70399238,	0	GTF2H2B	cmpl	cmpl	0,2,1,2,1,1,0,2,1,0,0,0,2,2,0,-1,
140	NM_001515	chr5	-	70366706	70399253	70367259	70394346	16	70366706,70369089,70373104,70373763,70377026,70379588,70380344,70380650,70386934,70391272,70391702,70392426,70392854,70393270,70394290,70399076,	70367379,70369129,70373207,70373867,70377090,70379696,70380432,70380741,70387040,70391327,70391753,70392513,70392891,70393348,70394379,70399253,	0	GTF2H2	cmpl	cmpl	0,2,1,2,1,1,0,2,1,0,0,0,2,2,0,-1,
140	NM_001042490	chr5	-	70366932	70399233	70367259	70394346	17	70366932,70369089,70373104,70373763,70377026,70379588,70380344,70380650,70386934,70391272,70391702,70392426,70392854,70393270,70394290,70396707,70399076,	70367379,70369129,70373207,70373867,70377090,70379696,70380432,70380741,70387040,70391327,70391753,70392513,70392891,70393348,70394379,70396805,70399233,	0	GTF2H2D	cmpl	cmpl	0,2,1,2,1,1,0,2,1,0,0,0,2,2,0,-1,-1,
1122	NM_002538	chr5	-	70405174	70424776	70405807	70424776	5	70405174,70407893,70411379,70414359,70424629,	70405909,70407935,70411551,70414575,70424776,	0	OCLN	cmpl	incmpl	0,0,2,2,2,
1122	NR_026578	chr5	-	70405785	70424653	70424653	70424653	5	70405785,70407893,70411379,70414359,70424629,	70405909,70407935,70411551,70414575,70424653,	0	LOC647859	unk	unk	-5
1122	NM_004536	chr5	-	70432838	70460336	70434480	70460336	10	70432838,70433988,70436326,70440243,70443213,70444261,70455199,70458177,70458571,70460254,	70433967,70434559,70436494,70442355,70443271,70444343,70455299,70458297,70458623,70460336,	0	NAIP	cmpl	incmpl	-1,2,1,1,0,2,1,1,0,2,
1122	NM_022892	chr5	-	70432838	70460339	70434480	70460339	10	70432838,70433988,70436326,70440243,70443213,70444261,70455199,70458177,70458571,70460254,	70433967,70434559,70436494,70442355,70443271,70444343,70455299,70458297,70458623,70460339,	0	NAIP	cmpl	incmpl	-1,2,1,1,0,2,1,1,0,2,
110	NM_145027	chr6	-	39410853	39801159	39412285	39801064	23	39410853,39419462,39421453,39422229,39433030,39436148,39438187,39461375,39495701,39506806,39615756,39620308,39621336,39653809,39660651,39662014,39671807,39688942,39710602,39715363,39790445,39796455,39800998,	39412302,39419569,39421543,39422280,39433128,39436284,39438272,39461426,39495757,39506915,39615975,39620447,39621442,39653913,39660738,39662158,39672014,39689072,39710712,39715511,39790520,39796565,39801159,	0	KIF6	cmpl	cmpl	1,2,2,2,0,2,1,1,2,1,1,0,2,0,0,0,0,2,0,2,2,0,0,
111	NM_015345	chr6	+	39868770	39980619	39932056	39977791	25	39868770,39932000,39936681,39940186,39940733,39943263,39944576,39946093,39947259,39948991,39951083,39953956,39954157,39954931,39959715,39963239,39964432,39967094,39967387,39972565,39972928,39974630,39975833,39977055,39977566,	39868897,39932224,39936771,39940261,39940828,39943597,39944687,39946197,39947326,39949109,39951222,39954015,39954342,39955231,39959823,39963346,39964517,39967201,39967476,39972734,39973036,39974691,39975962,39977226,39980619,	0	DAAM2	cmpl	cmpl	-1,0,0,0,0,2,0,0,2,0,1,2,1,0,0,0,2,0,2,1,2,2,0,0,0,
890	NM_005942	chr6	-	39980023	40003433	39982110	40003295	10	39980023,39984808,39985556,39987985,39988613,39989038,39989495,39991789,40001399,40003045,	39982871,39984856,39985677,39988096,39988726,39989150,39989557,39991954,40001567,40003433,	0	MOCS1	cmpl	cmpl	1,1,0,0,1,0,1,1,1,0,
890	NM_001075098	chr6	-	39980023	40010232	39984800	40010134	11	39980023,39984793,39985556,39987985,39988613,39989038,39989495,39991789,40001399,40003045,40010011,	39982871,39984856,39985677,39988096,39988726,39989150,39989557,39991954,40001567,40003172,40010232,	0	MOCS1	cmpl	cmpl	-1,1,0,0,1,0,1,1,1,0,0,
890	NM_005943	chr6	-	39980023	40003433	39984800	40003295	10	39980023,39984793,39985556,39987985,39988613,39989038,39989495,39991789,40001399,40003045,	39982871,39984856,39985677,39988096,39988726,39989150,39989557,39991954,40001567,40003433,	0	MOCS1	cmpl	cmpl	-1,1,0,0,1,0,1,1,1,0,
890	NM_138928	chr6	-	39980023	40003433	39982110	40003295	9	39980023,39985556,39987985,39988613,39989038,39989495,39991789,40001399,40003045,	39982871,39985677,39988096,39988726,39989150,39989557,39991954,40001567,40003433,	0	MOCS1	cmpl	cmpl	1,0,0,1,0,1,1,1,0,
893	NR_024015	chr6	+	40454140	40455609	40455609	40455609	2	40454140,40454998,	40454614,40455609,	0	TDRG1	unk	unk	-2
111	NM_020737	chr6	-	40467350	40663104	40467659	40508830	3	40467350,40507430,40662657,	40468629,40508848,40663104,	0	LRFN2	cmpl	cmpl	2,0,-1,
1020	NM_015555	chr6	+	57062786	57143057	57063010	57141226	14	57062786,57063567,57071817,57097490,57101485,57105798,57107500,57114058,57114704,57119846,57124977,57126617,57133840,57141179,	57063031,57063651,57071898,57097616,57101597,57105949,57107627,57114212,57114852,57121450,57125108,57126804,57133909,57143057,	0	ZNF451	cmpl	cmpl	0,0,0,0,0,1,2,0,1,2,1,0,1,1,
1020	NM_001031623	chr6	+	57062786	57143057	57063010	57141226	15	57062786,57063567,57071817,57097490,57101485,57105798,57107500,57114058,57114704,57119846,57123475,57124977,57126617,57133840,57141179,	57063031,57063651,57071898,57097616,57101597,57105949,57107627,57114212,57114852,57121450,57123619,57125108,57126804,57133909,57143057,	0	ZNF451	cmpl	cmpl	0,0,0,0,0,1,2,0,1,2,1,1,0,1,1,
127	NM_004282	chr6	+	57145062	57157969	57145454	57156947	3	57145062,57154788,57156534,	57145567,57154898,57157969,	0	BAG2	cmpl	cmpl	0,2,1,
1021	NM_016277	chr6	-	57161540	57195037	57163217	57183137	7	57161540,57166598,57167526,57169206,57180384,57182982,57194482,	57163357,57166691,57167609,57169363,57180470,57183202,57195037,	0	RAB23	cmpl	cmpl	1,1,2,1,2,0,-1,
1021	NM_183227	chr6	-	57161540	57194216	57163217	57183137	7	57161540,57166598,57167526,57169206,57180384,57182982,57194075,	57163357,57166691,57167609,57169363,57180470,57183202,57194216,	0	RAB23	cmpl	cmpl	1,1,2,1,2,0,-1,
127	NM_000947	chr6	+	57290380	57621335	57291202	57620661	15	57290380,57291193,57293213,57296957,57298681,57352657,57354787,57480246,57501070,57506090,57575038,57580317,57606925,57620430,57620755,	57290458,57291356,57293317,57297037,57298802,57352753,57354925,57480314,57501143,57506276,57575165,57580400,57606994,57620746,57621335,	0	PRIM2	cmpl	cmpl	-1,0,1,0,2,0,0,0,2,0,0,1,0,0,-1,
1030	NR_003660	chr6	-	58354117	58395683	58395683	58395683	7	58354117,58358653,58360662,58364340,58393264,58395388,58395557,	58354156,58358828,58360747,58364528,58393348,58395461,58395683,	0	GUSBL2	unk	unk	-7
16	NM_152688	chr6	-	62447823	63054059	62448826	63053812	9	62447823,62465058,62500545,62662498,62669107,62745929,62815741,62945048,63053721,	62448924,62465117,62500628,62662697,62669235,62746076,62815858,62945176,63054059,	0	KHDRBS2	cmpl	cmpl	1,2,0,2,0,0,0,1,0,
1016	NR_026929	chr7	+	56531409	56532471	56532471	56532471	1	56531409	56532471	0	DKFZp434L192	unk	unk	-1
1018	NR_027050	chr7	-	56844310	56847923	56847923	56847923	1	56844310	56847923	0	LOC401357	unk	unk	-1
1021	NM_033273	chr7	-	57191267	57211513	57191488	57203973	5	57191267,57197666,57198240,57203934,57211256,	57192801,57197762,57198367,57203987,57211513,	0	ZNF479	cmpl	cmpl	1,1,0,0,-1,
1023	NM_001159279	chr7	+	57513824	57537207	57513936	57533597	4	57513824,57526107,57526720,57532371,	57513975,57526234,57526816,57537207,	0	ZNF716	cmpl	cmpl	0,0,1,1,
132	NR_003952	chr7	-	62389104	62401869	62401869	62401869	3	62389104,62396078,62401762,	62390636,62396205,62401869,	0	LOC643955	unk	unk	-3
1068	NM_153363	chr7	+	63326286	63364735	63346930	63364682	5	63326286,63346840,63358033,63358646,63363708,	63326465,63346969,63358160,63358742,63364735,	0	ZNF679	cmpl	cmpl	-1,0,0,1,1,
1070	NM_178558	chr7	-	63617689	63660940	63618973	63660767	4	63617689,63641519,63642118,63660737,	63620313,63641615,63642245,63660940,	0	ZNF680	cmpl	cmpl	1,1,0,0,
1070	NM_001130022	chr7	-	63622468	63660940	63624211	63660767	4	63622468,63641519,63642118,63660737,	63624330,63641615,63642245,63660940,	0	ZNF680	cmpl	cmpl	1,1,0,0,
1071	NM_001013746	chr7	+	63763945	63808836	63789754	63806469	5	63763945,63776989,63789060,63789677,63804136,	63764098,63777149,63789187,63789773,63808836,	0	ZNF107	cmpl	cmpl	-1,-1,-1,0,1,
1071	NM_016220	chr7	+	63763945	63808836	63789754	63806469	7	63763945,63766849,63776989,63788211,63789060,63789677,63804136,	63764098,63766991,63777149,63788338,63789187,63789773,63808836,	0	ZNF107	cmpl	cmpl	-1,-1,-1,-1,-1,0,1,
1072	NM_006524	chr7	+	63892240	63931140	63913429	63930015	4	63892240,63912730,63913384,63929263,	63892384,63912857,63913466,63931140,	0	ZNF138	cmpl	cmpl	-1,-1,0,1,
1072	NR_002789	chr7	-	63947505	63951613	63951613	63951613	1	63947505	63951613	0	LOC168474	unk	unk	-1
1073	NM_021148	chr7	+	64001054	64029390	64001130	64026851	4	64001054,64015393,64016009,64025466,	64001232,64015520,64016105,64029390,	0	ZNF273	cmpl	cmpl	0,0,1,1,
1073	NR_003099	chr7	+	64001054	64029390	64029390	64029390	5	64001054,64014842,64015393,64016009,64025466,	64001232,64014931,64015520,64016105,64029390,	0	ZNF273	unk	unk	-5
1073	NM_015852	chr7	-	64072264	64088849	64075931	64079233	4	64072264,64079199,64079796,64087759,	64077349,64079295,64079929,64088849,	0	ZNF117	cmpl	cmpl	1,0,-1,-1,
1075	NR_027393	chr7	+	64239037	64332034	64332034	64332034	14	64239037,64250829,64265561,64267999,64277104,64280786,64283202,64284202,64286792,64298430,64307566,64329353,64330877,64331413,	64239221,64250950,64265633,64268174,64277310,64280929,64283318,64284323,64286950,64298511,64307626,64329749,64330974,64332034,	0	INTS4L1	unk	unk	-14
134	NM_007139	chr7	+	64476202	64503433	64491230	64502223	3	64476202,64491153,64500688,	64476348,64491249,64503433,	0	ZNF92	cmpl	cmpl	-1,0,1,
134	NM_152626	chr7	+	64476202	64503433	64476345	64502223	4	64476202,64490249,64491153,64500688,	64476348,64490376,64491249,64503433,	0	ZNF92	cmpl	cmpl	0,0,1,1,
1079	NR_027392	chr7	+	64750211	64821067	64821067	64821067	13	64750211,64762028,64776768,64779206,64788006,64791708,64794129,64795124,64797415,64808753,64818057,64820576,64820954,	64750395,64762149,64776840,64779381,64788211,64791851,64794245,64795258,64797573,64808834,64818117,64820736,64821067,	0	INTS4L2	unk	unk	-13
17	NM_001127231	chr7	+	68701840	69895411	68702575	69893918	18	68701840,69002207,69221053,69237457,69538673,69801490,69865791,69867673,69869035,69870945,69874470,69878278,69880024,69884536,69887863,69888876,69890130,69892669,	68702884,69002420,69221155,69237493,69538703,69801542,69866263,69867927,69869256,69870990,69874566,69878308,69880096,69884678,69887941,69888960,69890353,69895411,	0	AUTS2	cmpl	cmpl	0,0,0,0,0,0,1,2,1,0,0,0,0,0,1,1,1,2,
17	NM_015570	chr7	+	68701841	69895821	68702575	69893918	19	68701841,69002207,69221053,69237457,69538673,69801490,69865791,69867673,69869035,69870945,69874470,69876949,69878278,69880024,69884536,69887863,69888876,69890130,69892669,	68702884,69002420,69221155,69237493,69538703,69801542,69866263,69867927,69869256,69870990,69874566,69877021,69878308,69880096,69884678,69887941,69888960,69890353,69895821,	0	AUTS2	cmpl	cmpl	0,0,0,0,0,0,1,2,1,0,0,0,0,0,0,1,1,1,2,
17	NM_001127232	chr7	+	68701841	69393543	68702575	69393430	5	68701841,69002207,69221053,69237457,69393289,	68702884,69002420,69221155,69237493,69393543,	0	AUTS2	cmpl	cmpl	0,0,0,0,0,
17	NM_022479	chr7	+	70235724	70816520	70235724	70815067	11	70235724,70438471,70491156,70518810,70523829,70674205,70768331,70772892,70780131,70813681,70814938,	70235962,70438655,70491323,70518985,70524027,70674323,70768517,70773030,70780227,70813849,70816520,	0	WBSCR17	cmpl	cmpl	0,1,2,1,2,2,0,0,0,0,0,
17	NM_001017440	chr7	-	70882411	71440144	70890695	71381724	6	70882411,70913256,71126577,71209071,71381606,71439624,	70890823,70913413,71126690,71209215,71381731,71440144,	0	CALN1	cmpl	cmpl	1,0,1,1,0,-1,
17	NM_031468	chr7	-	70882411	71515296	70890695	71506290	7	70882411,70913256,71126577,71209071,71381606,71506171,71514978,	70890823,70913413,71126690,71209215,71381731,71506363,71515296,	0	CALN1	cmpl	cmpl	1,0,1,1,2,0,-1,
141	NM_001145441	chr7	-	71661664	71936749	71661692	71936590	12	71661664,71719592,71731807,71797612,71816514,71831725,71847395,71880362,71905350,71923894,71935369,71936586,	71661809,71719760,71731918,71797748,71816692,71831835,71847514,71880480,71905473,71923996,71935500,71936749,	0	TYW1B	cmpl	cmpl	0,0,0,2,1,2,1,0,0,0,1,0,
141	NM_001145440	chr7	-	71677428	71936749	71678418	71936590	14	71677428,71719592,71731807,71797612,71816514,71831725,71847395,71880362,71905350,71915594,71918992,71923894,71935369,71936586,	71678640,71719760,71731918,71797748,71816692,71831835,71847514,71880480,71905473,71915885,71919187,71923996,71935500,71936749,	0	TYW1B	cmpl	cmpl	0,0,0,2,1,2,1,0,0,0,0,0,1,0,
636	NM_005218	chr8	-	6715508	6722939	6715612	6722789	2	6715508,6722728,	6715758,6722939,	0	DEFB1	cmpl	cmpl	1,0,
636	NM_001926	chr8	-	6769628	6771008	6769749	6770967	2	6769628,6770774,	6769859,6771008,	0	DEFA6	cmpl	cmpl	1,0,
636	NM_001925	chr8	-	6780754	6783196	6780951	6781831	3	6780754,6781659,6783157,	6781073,6781843,6783196,	0	DEFA4	cmpl	cmpl	1,0,-1,
637	NM_001042500	chr8	-	6822580	6825024	6822701	6823566	3	6822580,6823391,6824944,	6822811,6823578,6825024,	0	LOC728358	cmpl	cmpl	1,0,-1,
637	NM_004084	chr8	-	6822580	6825012	6822701	6823566	3	6822580,6823391,6824944,	6822811,6823578,6825012,	0	DEFA1	cmpl	cmpl	1,0,-1,
637	NM_004084	chr8	-	6841697	6844122	6841818	6842683	3	6841697,6842508,6844054,	6841928,6842695,6844122,	0	DEFA1	cmpl	cmpl	1,0,-1,
637	NM_001042500	chr8	-	6841697	6844134	6841818	6842683	3	6841697,6842508,6844054,	6841928,6842695,6844134,	0	LOC728358	cmpl	cmpl	1,0,-1,
637	NM_001042500	chr8	-	6860800	6863233	6860921	6861782	3	6860800,6861607,6863153,	6861031,6861794,6863233,	0	LOC728358	cmpl	cmpl	1,0,-1,
637	NM_004084	chr8	-	6860800	6863221	6860921	6861782	3	6860800,6861607,6863153,	6861031,6861794,6863221,	0	DEFA1	cmpl	cmpl	1,0,-1,
637	NM_005217	chr8	-	6860804	6863226	6860921	6861782	3	6860804,6861607,6863153,	6861031,6861794,6863226,	0	DEFA3	cmpl	cmpl	1,0,-1,
637	NM_021010	chr8	-	6900238	6901669	6900362	6901629	2	6900238,6901457,	6900475,6901669,	0	DEFA5	cmpl	cmpl	1,0,
639	NR_027000	chr8	-	7105551	7108424	7108424	7108424	1	7105551	7108424	0	LOC349196	unk	unk	-1
639	NR_027000	chr8	-	7113172	7116046	7116046	7116046	1	7113172	7116046	0	LOC349196	unk	unk	-1
639	NR_027000	chr8	-	7128417	7131290	7131290	7131290	1	7128417	7131290	0	LOC349196	unk	unk	-1
639	NR_003668	chr8	+	7157777	7164882	7164882	7164882	2	7157777,7164677,	7157835,7164882,	0	DEFB109	unk	unk	-2
640	NM_018661	chr8	-	7273825	7275092	7273915	7275062	2	7273825,7275004,	7274061,7275092,	0	DEFB103A	cmpl	cmpl	1,0,
640	NM_001081551	chr8	-	7273900	7275280	7273915	7275062	2	7273900,7275004,	7274061,7275280,	0	DEFB103B	cmpl	cmpl	1,0,
640	NM_058200	chr8	-	7292685	7308602	7292946	7308435	4	7292685,7295754,7307638,7308374,	7292981,7295832,7307791,7308602,	0	SPAG11B	cmpl	cmpl	1,1,1,0,
640	NM_058202	chr8	-	7292685	7308602	7292946	7308435	3	7292685,7307638,7308374,	7292981,7307791,7308602,	0	SPAG11B	cmpl	cmpl	1,1,0,
640	NM_058206	chr8	-	7295495	7297297	7295810	7297245	3	7295495,7296055,7297190,	7295832,7296131,7297297,	0	SPAG11B	cmpl	cmpl	2,1,0,
640	NM_058207	chr8	-	7295495	7297297	7295644	7297245	2	7295495,7297190,	7295832,7297297,	0	SPAG11B	cmpl	cmpl	1,0,
640	NM_016512	chr8	-	7295495	7308602	7295810	7308435	4	7295495,7296055,7307638,7308374,	7295832,7296131,7307791,7308602,	0	SPAG11B	cmpl	cmpl	2,1,1,0,
640	NM_058201	chr8	-	7295495	7308602	7295644	7308435	3	7295495,7307638,7308374,	7295832,7307791,7308602,	0	SPAG11B	cmpl	cmpl	1,1,0,
640	NM_058203	chr8	-	7306317	7308602	7306338	7308435	3	7306317,7307638,7308374,	7306466,7307791,7308602,	0	SPAG11B	cmpl	cmpl	1,1,0,
640	NM_080389	chr8	-	7315239	7320014	7315287	7320000	2	7315239,7319942,	7315448,7320014,	0	DEFB104A	cmpl	cmpl	1,0,
640	NM_001040702	chr8	-	7315239	7320014	7315287	7320000	2	7315239,7319942,	7315448,7320014,	0	DEFB104B	cmpl	cmpl	1,0,
640	NM_001040704	chr8	-	7327435	7331319	7327535	7331314	2	7327435,7331265,	7327684,7331319,	0	DEFB106B	cmpl	cmpl	1,0,
640	NM_152251	chr8	-	7327435	7331319	7327535	7331314	2	7327435,7331265,	7327684,7331319,	0	DEFB106A	cmpl	cmpl	1,0,
640	NM_001040703	chr8	+	7332652	7334483	7332652	7334483	3	7332652,7333067,7334358,	7332722,7333109,7334483,	0	DEFB105B	cmpl	cmpl	0,1,1,
640	NM_152250	chr8	+	7332652	7334483	7332652	7334483	3	7332652,7333067,7334358,	7332722,7333109,7334483,	0	DEFB105A	cmpl	cmpl	0,1,1,
641	NM_001040705	chr8	+	7340777	7354243	7340865	7354155	2	7340777,7354012,	7340935,7354243,	0	DEFB107B	cmpl	cmpl	0,1,
641	NM_001037668	chr8	+	7340777	7354243	7340865	7354155	2	7340777,7354012,	7340935,7354243,	0	DEFB107A	cmpl	cmpl	0,1,
641	NM_001136572	chr8	-	7401070	7404644	7401631	7404644	4	7401070,7403259,7403826,7404521,	7402594,7403368,7404026,7404644,	0	FAM90A7	cmpl	cmpl	0,2,0,0,
641	NM_001136572	chr8	-	7408720	7427585	7409281	7427585	4	7408720,7410909,7426769,7427462,	7410244,7411018,7426969,7427585,	0	FAM90A7	cmpl	cmpl	0,2,0,0,
643	NM_001040705	chr8	-	7706651	7710648	7706739	7710560	2	7706651,7710490,	7706882,7710648,	0	DEFB107B	cmpl	cmpl	1,0,
643	NM_001037668	chr8	-	7706651	7710648	7706739	7710560	2	7706651,7710490,	7706882,7710648,	0	DEFB107A	cmpl	cmpl	1,0,
643	NM_001040703	chr8	-	7716939	7718770	7716939	7718770	3	7716939,7718313,7718700,	7717064,7718355,7718770,	0	DEFB105B	cmpl	cmpl	1,1,0,
643	NM_152250	chr8	-	7716939	7718770	7716939	7718770	3	7716939,7718313,7718700,	7717064,7718355,7718770,	0	DEFB105A	cmpl	cmpl	1,1,0,
643	NM_001040704	chr8	+	7720103	7723985	7720108	7723885	2	7720103,7723736,	7720157,7723985,	0	DEFB106B	cmpl	cmpl	0,1,
643	NM_152251	chr8	+	7720103	7723985	7720108	7723885	2	7720103,7723736,	7720157,7723985,	0	DEFB106A	cmpl	cmpl	0,1,
80	NM_001040702	chr8	+	7731402	7736174	7731416	7736126	2	7731402,7735965,	7731474,7736174,	0	DEFB104B	cmpl	cmpl	0,1,
80	NM_080389	chr8	+	7731402	7736174	7731416	7736126	2	7731402,7735965,	7731474,7736174,	0	DEFB104A	cmpl	cmpl	0,1,
644	NM_058203	chr8	+	7742811	7745096	7742978	7745075	3	7742811,7743622,7744947,	7743039,7743775,7745096,	0	SPAG11B	cmpl	cmpl	0,1,1,
644	NM_001081552	chr8	+	7742811	7758729	7742978	7758467	4	7742811,7743622,7755577,7758432,	7743039,7743775,7755655,7758729,	0	SPAG11A	cmpl	cmpl	0,1,1,1,
644	NM_001081551	chr8	+	7776135	7777515	7776353	7777500	2	7776135,7777354,	7776411,7777515,	0	DEFB103B	cmpl	cmpl	0,1,
644	NM_018661	chr8	+	7776323	7777590	7776353	7777500	2	7776323,7777354,	7776411,7777590,	0	DEFB103A	cmpl	cmpl	0,1,
644	NM_004942	chr8	+	7789608	7791647	7789644	7791542	2	7789608,7791405,	7789702,7791647,	0	DEFB4	cmpl	cmpl	0,1,
80	NR_027424	chr8	+	7849944	7903687	7903687	7903687	7	7849944,7856164,7880103,7880412,7880937,7881468,7903126,	7850490,7856228,7880165,7880480,7881005,7881533,7903687,	0	FAM66E	unk	unk	-7
645	NR_003668	chr8	-	7885347	7892453	7892453	7892453	2	7885347,7892395,	7885552,7892453,	0	DEFB109	unk	unk	-2
676	NM_001039615	chr8	+	11984255	12010434	12003111	12008076	7	11984255,11999306,12003040,12004817,12005717,12006349,12007491,	11984561,11999351,12003123,12004944,12005813,12006432,12010434,	0	ZNF705D	cmpl	cmpl	-1,-1,0,0,1,1,0,
676	NR_027425	chr8	+	12010699	12046107	12046107	12046107	6	12010699,12016904,12040340,12040556,12040849,12045914,	12011243,12016968,12040464,12040618,12040933,12046107,	0	FAM66D	unk	unk	-6
676	NR_003275	chr8	-	12022775	12024213	12024213	12024213	1	12022775	12024213	0	LOC392196	unk	unk	-1
676	NM_201402	chr8	-	12032085	12033678	12032085	12033678	1	12032085	12033678	0	DUB3	cmpl	cmpl	0
677	NM_001083537	chr8	-	12077021	12089033	12078523	12088988	7	12077021,12080293,12081269,12081617,12084725,12086696,12088892,	12078624,12080443,12081535,12081751,12084806,12086759,12089033,	0	FAM86B1	cmpl	cmpl	1,1,2,0,0,0,0,
677	NR_003494	chr8	-	12077021	12089033	12089033	12089033	6	12077021,12080293,12081617,12084725,12086696,12088892,	12078624,12080443,12081751,12084806,12086759,12089033,	0	FAM86B1	unk	unk	-6
678	NM_001037804	chr8	-	12212842	12220196	12212842	12220196	2	12212842,12220138,	12213024,12220196,	0	DEFB130	cmpl	cmpl	1,0,
678	NR_026789	chr8	+	12263898	12312881	12312881	12312881	5	12263898,12270118,12289837,12290146,12312844,	12264442,12270182,12289899,12290214,12312881,	0	FAM66A	unk	unk	-5
678	NR_024044	chr8	-	12295163	12302245	12302245	12302245	2	12295163,12302187,	12295294,12302245,	0	DEFB109P1	unk	unk	-2
679	NM_001137610	chr8	-	12327496	12338223	12327768	12338223	8	12327496,12329536,12330512,12330860,12332229,12333961,12335931,12338127,	12327869,12329686,12330778,12330994,12332331,12334042,12335994,12338223,	0	FAM86B2	cmpl	cmpl	1,1,2,0,0,0,0,0,
681	NM_152271	chr8	-	12623776	12657363	12624975	12657300	12	12623776,12627606,12630780,12631053,12633615,12637165,12638580,12638779,12639874,12642753,12645043,12656579,	12625134,12627759,12630943,12631212,12633737,12637280,12638677,12639020,12640024,12642876,12645162,12657363,	0	LONRF1	cmpl	cmpl	0,0,2,2,0,2,1,0,0,0,1,0,
114	NM_152419	chr8	+	43114748	43177127	43114796	43173869	18	43114748,43121247,43132874,43133222,43135737,43143472,43144884,43146609,43148012,43152373,43156444,43165773,43166603,43168056,43171247,43171971,43172139,43173687,	43114914,43121363,43133011,43133344,43135807,43143542,43144994,43146686,43148043,43152534,43156560,43165895,43166730,43168143,43171325,43172042,43172252,43177127,	0	HGSNAT	cmpl	cmpl	0,1,0,2,1,2,0,2,1,2,1,0,2,0,0,0,2,1,
915	NM_001002920	chr8	+	43266741	43337485	43266784	43331195	13	43266741,43271319,43271585,43274817,43278998,43290190,43291653,43292755,43316178,43316486,43331058,43335342,43337250,	43267083,43271434,43271759,43274924,43279069,43290261,43291698,43292922,43316209,43316628,43331272,43335466,43337485,	0	POTEA	cmpl	cmpl	0,2,0,0,2,1,0,0,2,0,1,-1,-1,
915	NM_001005365	chr8	+	43266741	43337485	43266784	43331195	14	43266741,43271319,43271585,43274817,43276272,43278998,43290190,43291653,43292755,43316178,43316486,43331058,43335342,43337250,	43267083,43271434,43271759,43274924,43276410,43279069,43290261,43291698,43292922,43316209,43316628,43331272,43335466,43337485,	0	POTEA	cmpl	cmpl	0,2,0,0,2,2,1,0,0,2,0,1,-1,-1,
950	NR_027013	chr8	+	47871672	47885094	47885094	47885094	9	47871672,47871831,47873063,47874136,47876815,47878762,47879570,47881454,47884893,	47871722,47871913,47873139,47874213,47876868,47878887,47880317,47881530,47885094,	0	BEYLA	unk	unk	-9
950	NR_027012	chr8	+	47871672	47886572	47886572	47886572	12	47871672,47871831,47873063,47874136,47876815,47878762,47879570,47880235,47881454,47884893,47885256,47885550,	47871722,47871913,47873139,47874213,47876868,47878887,47879688,47880317,47881530,47885156,47885381,47886572,	0	BEYLA	unk	unk	-12
1246	NR_003594	chr8	-	86754079	86755157	86755157	86755157	1	86754079	86755157	0	REXO1L2P	unk	unk	-1
1246	NM_172239	chr8	-	86755946	86762978	86760950	86762978	1	86755946	86762978	0	REXO1L1	cmpl	cmpl	0
1246	NR_003594	chr8	-	86760916	86761994	86761994	86761994	1	86760916	86761994	0	REXO1L2P	unk	unk	-1
1247	NR_003594	chr8	-	86884283	86885361	86885361	86885361	1	86884283	86885361	0	REXO1L2P	unk	unk	-1
1	NR_015363	chr9	-	41942398	41945076	41945076	41945076	2	41942398,41944748,	41944651,41945076,	0	MGC21881	unk	unk	-2
905	NR_003670	chr9	-	41948801	42009584	42009584	42009584	3	41948801,41953838,42008927,	41952747,41953942,42009584,	0	KGFLP2	unk	unk	-3
908	NM_001012419	chr9	+	42358298	42401859	42358410	42400479	15	42358298,42361920,42362197,42366256,42367409,42370146,42376742,42379459,42383477,42386270,42386390,42392433,42396562,42398153,42399504,	42358613,42362035,42362371,42366363,42367547,42370202,42376773,42379529,42383562,42386299,42386463,42392504,42396726,42398334,42401859,	0	ANKRD20A3	cmpl	cmpl	0,2,0,0,2,2,1,2,0,1,0,1,0,2,0,
908	NM_001012421	chr9	+	42358298	42401406	42358410	42400479	15	42358298,42361920,42362197,42366256,42367409,42370146,42376742,42379459,42383477,42386270,42386390,42392433,42396562,42398153,42399504,	42358613,42362035,42362371,42366363,42367547,42370202,42376773,42379529,42383562,42386299,42386463,42392504,42396726,42398334,42401406,	0	ANKRD20A2	cmpl	cmpl	0,2,0,0,2,2,1,2,0,1,0,1,0,2,0,
908	NR_026759	chr9	+	42458584	42464233	42464233	42464233	5	42458584,42459564,42459902,42460475,42463931,	42459099,42459816,42460106,42460744,42464233,	0	FAM95B1	unk	unk	-5
910	NM_199244	chr9	+	42707229	42710338	42708061	42709312	1	42707229	42710338	0	FOXD4L4	cmpl	cmpl	0
910	NM_001099279	chr9	+	42707229	42710338	42708061	42709312	1	42707229	42710338	0	FOXD4L2	cmpl	cmpl	0
113	NR_026558	chr9	+	42848147	42883131	42883131	42883131	4	42848147,42849314,42873119,42882894,	42848215,42849365,42873290,42883131,	0	AQP7P3	unk	unk	-4
913	NR_026759	chr9	-	43017659	43023308	43023308	43023308	5	43017659,43021150,43021786,43022076,43022793,	43017961,43021419,43021990,43022328,43023308,	0	FAM95B1	unk	unk	-5
114	NM_001012419	chr9	-	43079967	43123540	43081347	43123428	15	43079967,43083492,43085100,43089322,43095368,43095532,43098269,43102301,43105057,43111635,43114288,43115472,43119462,43119798,43123225,	43082322,43083673,43085264,43089393,43095441,43095561,43098354,43102371,43105088,43111691,43114426,43115579,43119636,43119913,43123540,	0	ANKRD20A3	cmpl	cmpl	0,2,0,1,0,1,0,2,1,2,2,0,0,2,0,
114	NM_001012421	chr9	-	43080420	43123540	43081347	43123428	15	43080420,43083492,43085100,43089322,43095368,43095532,43098269,43102301,43105057,43111635,43114288,43115472,43119462,43119798,43123225,	43082322,43083673,43085264,43089393,43095441,43095561,43098354,43102371,43105088,43111691,43114426,43115579,43119636,43119913,43123540,	0	ANKRD20A2	cmpl	cmpl	0,2,0,1,0,1,0,2,1,2,2,0,0,2,0,
914	NR_027472	chr9	-	43130534	43135480	43135480	43135480	5	43130534,43132624,43133386,43134868,43135139,	43130803,43132776,43133461,43135014,43135480,	0	LOC642929	unk	unk	-5
917	NM_001145196	chr9	-	43564499	43570726	43564650	43570697	4	43564499,43568629,43569258,43570508,	43568374,43568690,43569316,43570726,	0	FAM75A6	cmpl	cmpl	2,1,0,0,
922	NR_003674	chr9	+	44185511	44246438	44246438	44246438	4	44185511,44242228,44243419,44244591,	44186059,44242332,44244531,44246438,	0	KGFLP1	unk	unk	-4
927	NR_027421	chr9	+	44930231	44931487	44931487	44931487	2	44930231,44931078,	44930524,44931487,	0	FAM27C	unk	unk	-2
933	NR_024060	chr9	+	45617024	45618278	45618278	45618278	2	45617024,45617869,	45617317,45618278,	0	FAM27A	unk	unk	-2
117	NR_003674	chr9	-	46623420	46684217	46684217	46684217	4	46623420,46625327,46627526,46683670,	46625267,46626439,46627630,46684217,	0	KGFLP1	unk	unk	-4
1082	NM_001113541	chr9	-	65243182	65249430	65243335	65249401	4	65243182,65247326,65247955,65249212,	65247071,65247387,65248013,65249430,	0	FAM75A5	cmpl	cmpl	2,1,0,0,
1082	NM_015667	chr9	-	65243185	65249430	65243335	65249401	4	65243185,65247326,65247955,65249212,	65247071,65247387,65248013,65249430,	0	FAM75A7	cmpl	cmpl	2,1,0,0,
1090	NR_024496	chr9	+	66234088	66242849	66242849	66242849	2	66234088,66239448,	66234391,66242849,	0	LOC442421	unk	unk	-2
1090	NR_015363	chr9	+	66293050	66295728	66295728	66295728	2	66293050,66293475,	66293378,66295728,	0	MGC21881	unk	unk	-2
136	NR_002817	chr9	-	66960034	66979312	66979312	66979312	4	66960034,66971521,66977857,66979003,	66962724,66971651,66977908,66979312,	0	AQP7P1	unk	unk	-4
136	NR_002823	chr9	-	66961229	66979186	66979186	66979186	4	66961229,66962501,66977857,66979003,	66962084,66962724,66977908,66979186,	0	AQP7P2	unk	unk	-4
1099	NR_027422	chr9	-	67382749	67384009	67384009	67384009	2	67382749,67383716,	67383158,67384009,	0	FAM27B	unk	unk	-2
1100	NM_001012419	chr9	+	67516580	67560113	67516692	67558733	15	67516580,67520206,67520483,67524542,67525694,67528422,67535025,67537741,67541751,67544541,67544661,67550701,67554824,67556412,67557758,	67516895,67520321,67520657,67524649,67525832,67528478,67535056,67537811,67541836,67544570,67544734,67550772,67554988,67556593,67560113,	0	ANKRD20A3	cmpl	cmpl	0,2,0,0,2,2,1,2,0,1,0,1,0,2,0,
1100	NM_032250	chr9	+	67516580	67559660	67516692	67558733	15	67516580,67520206,67520483,67524542,67525694,67528422,67535025,67537741,67541751,67544541,67544661,67550701,67554824,67556412,67557758,	67516895,67520321,67520657,67524649,67525832,67528478,67535056,67537811,67541836,67544570,67544734,67550772,67554988,67556593,67559660,	0	ANKRD20A1	cmpl	cmpl	0,2,0,0,2,2,1,2,0,1,0,1,0,2,0,
138	NR_002836	chr9	-	68370063	68437674	68437674	68437674	9	68370063,68388812,68394419,68402659,68403408,68407548,68410591,68416785,68437236,	68370583,68388902,68394561,68402814,68403599,68407674,68410738,68416948,68437674,	0	PGM5P2	unk	unk	-9
1107	NR_015361	chr9	-	68464033	68470861	68470861	68470861	4	68464033,68465779,68469213,68470642,	68464343,68468208,68469437,68470861,	0	LOC440896	unk	unk	-4
1107	NM_001085476	chr9	-	68489299	68492024	68490178	68491432	1	68489299	68492024	0	FOXD4L6	cmpl	cmpl	0
138	NM_001085457	chr9	-	68494357	68552413	68494782	68552307	15	68494357,68495276,68496553,68496722,68508329,68519431,68525381,68528049,68529832,68535760,68537341,68545423,68546612,68549041,68552153,	68494889,68495406,68496619,68496791,68508381,68519488,68525426,68528136,68529879,68535798,68537401,68545515,68546709,68549128,68552413,	0	CBWD6	cmpl	cmpl	1,0,0,0,2,2,2,2,0,1,1,2,1,1,0,
138	NM_001098805	chr9	+	68671800	68714929	68671912	68713996	15	68671800,68675424,68675701,68679758,68680911,68683641,68690241,68692954,68696975,68699794,68699914,68705954,68710082,68711672,68713021,	68672115,68675539,68675875,68679865,68681049,68683697,68690272,68693024,68697060,68699823,68699987,68706025,68710246,68711853,68714929,	0	ANKRD20A4	cmpl	cmpl	0,2,0,0,2,2,1,2,0,1,0,1,0,2,0,
1109	NM_001098806	chr9	+	68715487	68738681	68722473	68737755	6	68715487,68722454,68729847,68736496,68737708,68738562,	68715637,68722584,68730129,68736542,68737762,68738681,	0	CCDC29	cmpl	cmpl	-1,0,0,0,1,-1,
138	NR_024443	chr9	+	68941180	68954769	68954769	68954769	4	68941180,68942891,68945340,68953104,	68941283,68942999,68945493,68954769,	0	LOC100133920	unk	unk	-4
139	NM_001126334	chr9	-	69465526	69468635	69466552	69467803	1	69465526	69468635	0	FOXD4L5	cmpl	cmpl	0
1116	NM_199244	chr9	-	69666442	69669551	69667468	69668719	1	69666442	69669551	0	FOXD4L4	cmpl	cmpl	0
1116	NM_001099279	chr9	-	69666442	69669551	69667468	69668719	1	69666442	69669551	0	FOXD4L2	cmpl	cmpl	0
1116	NM_201453	chr9	-	69671819	69729997	69672248	69729888	15	69671819,69672742,69673997,69674166,69685772,69696906,69702850,69705527,69707303,69713256,69714838,69723007,69724194,69726612,69729734,	69672355,69672872,69674063,69674235,69685824,69696963,69702895,69705614,69707350,69713294,69714898,69723099,69724291,69726699,69729997,	0	CBWD3	cmpl	cmpl	1,0,0,0,2,2,2,2,0,1,1,2,1,1,0,
1116	NM_001024916	chr9	-	69671823	69729991	69672248	69729888	13	69671823,69672742,69673997,69674166,69685772,69702850,69707303,69713256,69714838,69723007,69724194,69726612,69729734,	69672355,69672872,69674063,69674235,69685824,69702895,69707350,69713294,69714898,69723099,69724291,69726699,69729991,	0	CBWD5	cmpl	cmpl	1,0,0,0,2,2,0,1,1,2,1,1,0,
108	NM_052997	chr10	+	37454790	37561501	37454889	37560403	36	37454790,37458826,37459138,37461173,37462849,37465540,37470651,37473928,37476303,37478584,37478710,37480993,37482505,37487325,37487447,37491582,37491709,37494027,37495538,37510255,37510377,37514446,37514573,37516891,37518400,37521997,37522119,37526214,37526341,37528660,37530168,37545114,37546628,37547913,37560394,37561432,	37454942,37458941,37459312,37461280,37462987,37465605,37471224,37473990,37476391,37478613,37478783,37481055,37482596,37487354,37487520,37491611,37491782,37494089,37495629,37510284,37510450,37514475,37514646,37516953,37518491,37522026,37522192,37526243,37526414,37528722,37530259,37545328,37546812,37548831,37560614,37561501,	0	ANKRD30A	cmpl	cmpl	0,2,0,0,2,2,1,1,0,1,0,1,0,1,0,1,0,1,0,1,0,1,0,1,0,1,0,1,0,1,0,1,2,0,0,-1,
876	NM_021045	chr10	-	38157904	38186492	38160548	38185244	6	38157904,38166550,38166918,38185229,38185368,38186118,	38162050,38166646,38167045,38185271,38185466,38186492,	0	ZNF248	cmpl	cmpl	1,1,0,0,-1,-1,
877	NM_145011	chr10	-	38278800	38305459	38281060	38300656	6	38278800,38282628,38285953,38286353,38300641,38305439,	38282129,38282692,38286049,38286480,38300741,38305459,	0	ZNF25	cmpl	cmpl	2,1,1,0,0,-1,
877	NM_006954	chr10	+	38339583	38389001	38341275	38385494	5	38339583,38341231,38345804,38346224,38383308,	38339717,38341284,38345949,38346320,38389001,	0	ZNF33A	cmpl	cmpl	-1,0,0,1,1,
877	NM_006974	chr10	+	38339583	38389001	38341275	38385494	5	38339583,38341231,38345804,38346224,38383311,	38339717,38341284,38345949,38346320,38389001,	0	ZNF33A	cmpl	cmpl	-1,0,0,1,1,
878	NM_001007094	chr10	+	38423280	38452284	38425551	38447771	8	38423280,38423864,38424291,38424677,38425507,38443688,38444128,38446323,	38423424,38424158,38424567,38424738,38425566,38443815,38444224,38452284,	0	ZNF37A	cmpl	cmpl	-1,-1,-1,-1,0,0,1,1,
878	NM_003421	chr10	+	38423280	38452284	38425551	38447771	7	38423280,38424471,38424677,38425507,38443688,38444128,38446323,	38423424,38424567,38424738,38425566,38443815,38444224,38452284,	0	ZNF37A	cmpl	cmpl	-1,-1,-1,0,0,1,1,
109	NR_024524	chr10	+	38504604	38543278	38543278	38543278	7	38504604,38506834,38524541,38526433,38528225,38539584,38541240,	38504894,38506909,38524577,38526485,38528345,38539747,38543278,	0	LOC100129055	unk	unk	-7
880	NR_003086	chr10	+	38685313	38707439	38707439	38707439	8	38685313,38687245,38691173,38692429,38694367,38698886,38700008,38706918,	38685423,38687449,38691272,38692544,38694563,38698943,38700107,38707439,	0	HSD17B7P2	unk	unk	-8
880	NR_027269	chr10	-	38712005	38731786	38731786	38731786	4	38712005,38719774,38720916,38731502,	38712189,38719840,38721051,38731786,	0	CDC10L	unk	unk	-4
880	NR_024497	chr10	+	38757079	38781086	38781086	38781086	8	38757079,38764063,38766023,38766477,38767791,38774350,38776597,38776748,	38757230,38764187,38766140,38766685,38767856,38774541,38776655,38781086,	0	LOC399744	unk	unk	-8
906	NR_024380	chr10	-	42147319	42183499	42183499	42183499	3	42147319,42155954,42183269,	42153694,42156010,42183499,	0	LOC441666	unk	unk	-3
1202	NM_001099692	chr10	+	80942362	80946198	80942411	80942876	1	80942362	80946198	0	EIF5AL1	cmpl	cmpl	0
1202	NM_001098668	chr10	-	80985613	80990157	80986970	80989245	6	80985613,80987813,80988647,80989073,80989730,80990125,	80987347,80987891,80988767,80989268,80989760,80990157,	0	SFTPA2	cmpl	cmpl	1,1,1,0,-1,-1,
1202	NM_006926	chr10	-	80985627	80990169	80986970	80989245	6	80985627,80987813,80988647,80989073,80989730,80990125,	80987347,80987891,80988767,80989268,80989760,80990169,	0	SFTPA2B	cmpl	cmpl	1,1,1,0,-1,-1,
1203	NM_005411	chr10	+	81040717	81043975	81041587	81043875	6	81040717,81041080,81041564,81042073,81042950,81043498,	81040744,81041151,81041759,81042193,81043028,81043975,	0	SFTPA1B	cmpl	cmpl	-1,-1,0,1,1,1,
1203	NM_001093770	chr10	+	81040721	81045208	81041587	81044804	7	81040721,81041080,81041564,81042073,81042950,81043498,81044802,	81040837,81041110,81041759,81042193,81043028,81043864,81045208,	0	SFTPA1	cmpl	cmpl	-1,-1,0,1,1,1,1,
1205	NM_001098668	chr10	-	81305558	81310102	81306915	81309190	6	81305558,81307758,81308592,81309018,81309675,81310070,	81307292,81307836,81308712,81309213,81309705,81310102,	0	SFTPA2	cmpl	cmpl	1,1,1,0,-1,-1,
1205	NM_006926	chr10	-	81305572	81310114	81306915	81309190	6	81305572,81307758,81308592,81309018,81309675,81310070,	81307292,81307836,81308712,81309213,81309705,81310114,	0	SFTPA2B	cmpl	cmpl	1,1,1,0,-1,-1,
1205	NM_005411	chr10	+	81360663	81363921	81361533	81363821	6	81360663,81361026,81361510,81362019,81362896,81363444,	81360690,81361097,81361705,81362139,81362974,81363921,	0	SFTPA1B	cmpl	cmpl	-1,-1,0,1,1,1,
1205	NM_001093770	chr10	+	81360667	81365154	81361533	81364750	7	81360667,81361026,81361510,81362019,81362896,81363444,81364748,	81360783,81361056,81361705,81362139,81362974,81363810,81365154,	0	SFTPA1	cmpl	cmpl	-1,-1,0,1,1,1,1,
1208	NR_002724	chr10	+	81669913	81672855	81672855	81672855	3	81669913,81671649,81672397,	81670804,81671724,81672855,	0	MBL1P1	unk	unk	-3
1208	NM_003019	chr10	-	81687475	81698841	81687587	81696395	8	81687475,81690440,81691133,81691689,81692123,81692498,81696196,81698801,	81687964,81690524,81691250,81691806,81692240,81692615,81696398,81698841,	0	SFTPD	cmpl	cmpl	1,1,1,1,1,1,0,-1,
1209	NR_027428	chr10	-	81795970	81828929	81828929	81828929	6	81795970,81803131,81805651,81806054,81810525,81828462,	81798914,81803322,81805862,81806141,81810669,81828929,	0	LOC219347	unk	unk	-6
1209	NR_027429	chr10	-	81795970	81828929	81828929	81828929	5	81795970,81803131,81805651,81810525,81828462,	81798914,81803322,81805862,81810669,81828929,	0	LOC219347	unk	unk	-5
1209	NR_027430	chr10	-	81795970	81828929	81828929	81828929	5	81795970,81803131,81806054,81810525,81828462,	81798914,81803322,81806141,81810669,81828929,	0	LOC219347	unk	unk	-5
1209	NR_027431	chr10	-	81795970	81828929	81828929	81828929	5	81795970,81803131,81806054,81810551,81828462,	81798914,81803322,81806141,81810669,81828929,	0	LOC219347	unk	unk	-5
1209	NR_027432	chr10	-	81795970	81828929	81828929	81828929	4	81795970,81803131,81810551,81828462,	81798914,81803322,81810669,81828929,	0	LOC219347	unk	unk	-4
1209	NM_025125	chr10	+	81828405	81842287	81828435	81840653	4	81828405,81831576,81831880,81840532,	81828522,81831680,81831940,81842287,	0	C10orf57	cmpl	cmpl	0,0,2,2,
1209	NM_001012973	chr10	+	81882237	81894764	81882498	81894646	4	81882237,81891817,81893958,81894635,	81882562,81891915,81894079,81894764,	0	PLAC9	cmpl	cmpl	0,1,0,1,
151	NM_001157	chr10	-	81904859	81955308	81905588	81922597	15	81904859,81907376,81907702,81908835,81911670,81913084,81913269,81913788,81915819,81916625,81916961,81918704,81920535,81922542,81955078,	81905648,81907499,81907761,81908931,81911764,81913141,81913349,81913879,81915933,81916720,81917049,81919094,81920651,81922605,81955308,	0	ANXA11	cmpl	cmpl	0,0,1,1,0,0,1,0,0,1,0,0,1,0,-1,
151	NM_145868	chr10	-	81904859	81955308	81905588	81922597	16	81904859,81907376,81907702,81908835,81911670,81913084,81913269,81913788,81915819,81916625,81916961,81918704,81920535,81922542,81925842,81955078,	81905648,81907499,81907761,81908931,81911764,81913141,81913349,81913879,81915933,81916720,81917049,81919094,81920651,81922605,81925891,81955308,	0	ANXA11	cmpl	cmpl	0,0,1,1,0,0,1,0,0,1,0,0,1,0,-1,-1,
151	NM_145869	chr10	-	81904859	81955308	81905588	81922597	17	81904859,81907376,81907702,81908835,81911670,81913084,81913269,81913788,81915819,81916625,81916961,81918704,81920535,81922542,81925842,81930676,81955078,	81905648,81907499,81907761,81908931,81911764,81913141,81913349,81913879,81915933,81916720,81917049,81919094,81920651,81922605,81925891,81930872,81955308,	0	ANXA11	cmpl	cmpl	0,0,1,1,0,0,1,0,0,1,0,0,1,0,-1,-1,-1,
194	NM_145235	chr10	+	127575097	127688151	127575201	127687997	11	127575097,127658719,127667109,127673975,127675108,127675978,127683442,127686965,127687612,127687780,127687931,	127575214,127658897,127667234,127674057,127675183,127676044,127683608,127687109,127687690,127687825,127688151,	0	FANK1	cmpl	cmpl	0,1,2,1,2,2,2,0,0,0,0,
952	NM_001005470	chr11	+	48194937	48195867	48194937	48195867	1	48194937	48195867	0	OR4B1	cmpl	cmpl	0
952	NM_001004727	chr11	+	48223231	48224143	48223231	48224143	1	48223231	48224143	0	OR4X2	cmpl	cmpl	0
953	NM_001004726	chr11	+	48241988	48242906	48241988	48242906	1	48241988	48242906	0	OR4X1	cmpl	cmpl	0
953	NM_001004725	chr11	+	48284350	48285280	48284350	48285280	1	48284350	48285280	0	OR4S1	cmpl	cmpl	0
953	NM_001004702	chr11	+	48303068	48304058	48303068	48304058	1	48303068	48304058	0	OR4C3	cmpl	cmpl	0
953	NM_001005513	chr11	-	48323475	48330575	48323475	48330575	2	48323475,48330277,	48324096,48330575,	0	OR4C45	cmpl	cmpl	1,0,
954	NM_001005512	chr11	+	48466920	48467850	48466920	48467850	1	48466920	48467850	0	OR4A47	cmpl	cmpl	0
119	NM_004476	chr11	-	49124762	49186798	49124883	49186537	19	49124762,49126766,49131973,49132355,49134844,49136079,49142832,49147322,49149322,49151484,49153019,49153986,49161276,49163796,49164771,49170920,49178382,49184194,49186419,	49125073,49126859,49132055,49132620,49134935,49136171,49142900,49147386,49149405,49151604,49153105,49154085,49161370,49163983,49164897,49171022,49178569,49184300,49186798,	0	FOLH1	cmpl	cmpl	2,2,1,0,2,0,1,0,1,1,2,2,1,0,0,0,2,1,0,
119	NM_001014986	chr11	-	49124762	49186798	49124883	49186537	18	49124762,49131973,49132355,49134844,49136079,49142832,49147322,49149322,49151484,49153019,49153986,49161276,49163796,49164771,49170920,49178382,49184194,49186419,	49125073,49132055,49132620,49134935,49136171,49142900,49147386,49149405,49151604,49153105,49154085,49161370,49163983,49164897,49171022,49178569,49184300,49186798,	0	FOLH1	cmpl	cmpl	2,1,0,2,0,1,0,1,1,2,2,1,0,0,0,2,1,0,
120	NR_027044	chr11	+	49536655	49788543	49788543	49788543	7	49536655,49554173,49761950,49770102,49785782,49786665,49787869,	49536843,49555034,49762200,49770187,49785805,49786763,49788543,	0	LOC440040	unk	unk	-7
965	NM_001001955	chr11	+	49930550	49931480	49930550	49931480	1	49930550	49931480	0	OR4C13	cmpl	cmpl	0
966	NM_001005270	chr11	-	49959683	49960613	49959683	49960613	1	49959683	49960613	0	OR4C12	cmpl	cmpl	0
120	NR_003034	chr11	-	50195574	50214199	50214199	50214199	6	50195574,50200695,50203407,50209246,50210974,50213926,	50195894,50200747,50203525,50209381,50211081,50214199,	0	LOC441601	unk	unk	-6
1	NR_024504	chr11	+	50324893	50336378	50336378	50336378	6	50324893,50325314,50331810,50333014,50334640,50335889,	50324935,50325397,50331967,50333426,50334739,50336378,	0	LOC646813	unk	unk	-6
976	NM_001005272	chr11	-	51268023	51268971	51268023	51268971	1	51268023	51268971	0	OR4A5	cmpl	cmpl	0
976	NM_001004703	chr11	+	51371857	51372787	51371857	51372787	1	51371857	51372787	0	OR4C46	cmpl	cmpl	0
125	NM_024114	chr11	+	54786233	54795170	54786319	54793390	6	54786233,54788951,54789651,54792401,54793293,54794488,	54786363,54789366,54789747,54792424,54793391,54795170,	0	TRIM48	cmpl	cmpl	0,2,0,0,2,-1,
1003	NM_001005274	chr11	+	54867252	54868239	54867252	54868239	1	54867252	54868239	0	OR4A16	cmpl	cmpl	0
1003	NM_001005275	chr11	+	54891935	54892970	54891935	54892970	1	54891935	54892970	0	OR4A15	cmpl	cmpl	0
1005	NM_001001920	chr11	+	55078358	55079471	55078358	55079471	1	55078358	55079471	0	OR4C15	cmpl	cmpl	0
1005	NM_001004701	chr11	+	55096179	55097112	55096179	55097112	1	55096179	55097112	0	OR4C16	cmpl	cmpl	0
1005	NM_001004700	chr11	-	55127492	55128425	55127492	55128425	1	55127492	55128425	0	OR4C11	cmpl	cmpl	0
1005	NM_001004124	chr11	+	55162409	55163348	55162409	55163348	1	55162409	55163348	0	OR4P4	cmpl	cmpl	0
1005	NM_001004059	chr11	+	55174955	55175891	55174955	55175891	1	55174955	55175891	0	OR4S2	cmpl	cmpl	0
1006	NM_001004704	chr11	+	55189218	55190148	55189218	55190148	1	55189218	55190148	0	OR4C6	cmpl	cmpl	0
1006	NM_001001967	chr11	+	55297489	55298434	55297489	55298434	1	55297489	55298434	0	OR5D13	cmpl	cmpl	0
1007	NM_001004735	chr11	+	55319607	55320552	55319607	55320552	1	55319607	55320552	0	OR5D14	cmpl	cmpl	0
1007	NM_001004738	chr11	+	55335518	55336454	55335518	55336454	1	55335518	55336454	0	OR5L1	cmpl	cmpl	0
1007	NM_001001952	chr11	+	55343681	55344623	55343681	55344623	1	55343681	55344623	0	OR5D18	cmpl	cmpl	0
1007	NM_001004739	chr11	+	55351270	55352206	55351270	55352206	1	55351270	55352206	0	OR5L2	cmpl	cmpl	0
1007	NM_001005496	chr11	+	55362803	55363790	55362803	55363790	1	55362803	55363790	0	OR5D16	cmpl	cmpl	0
1007	NM_032681	chr11	+	55407348	55415858	55409480	55415684	7	55407348,55409476,55410174,55412083,55413030,55413993,55415184,	55407436,55409891,55410270,55412314,55413053,55414091,55415858,	0	SPRYD5	cmpl	cmpl	-1,0,0,0,0,2,1,
1007	NM_001001960	chr11	-	55437701	55438634	55437701	55438634	1	55437701	55438634	0	OR5W2	cmpl	cmpl	0
1008	NM_006637	chr11	-	55459507	55460452	55459507	55460452	1	55459507	55460452	0	OR5I1	cmpl	cmpl	0
1008	NM_001005491	chr11	-	55491609	55492515	55491609	55492515	1	55491609	55492515	0	OR10AG1	cmpl	cmpl	0
1008	NM_003697	chr11	-	55517732	55518677	55517732	55518677	1	55517732	55518677	0	OR5F1	cmpl	cmpl	0
1008	NM_001001921	chr11	+	55554470	55555445	55554470	55555445	1	55554470	55555445	0	OR5AS1	cmpl	cmpl	0
1009	NM_001003750	chr11	+	55617359	55618292	55617359	55618292	1	55617359	55618292	0	OR8I2	cmpl	cmpl	0
1009	NM_001005200	chr11	+	55629094	55630033	55629094	55630033	1	55629094	55630033	0	OR8H2	cmpl	cmpl	0
1009	NM_001005201	chr11	+	55646424	55647363	55646424	55647363	1	55646424	55647363	0	OR8H3	cmpl	cmpl	0
1009	NM_001004064	chr11	-	55660822	55661770	55660822	55661770	1	55660822	55661770	0	OR8J3	cmpl	cmpl	0
1009	NM_001004058	chr11	-	55683445	55684369	55683445	55684369	1	55683445	55684369	0	OR8K5	cmpl	cmpl	0
1009	NM_001005492	chr11	+	55700669	55701608	55700669	55701608	1	55700669	55701608	0	OR5J2	cmpl	cmpl	0
1010	NM_001004746	chr11	-	55756157	55757237	55756157	55757237	1	55756157	55757237	0	OR5T2	cmpl	cmpl	0
1010	NM_001004747	chr11	+	55776251	55777274	55776251	55777274	1	55776251	55777274	0	OR5T3	cmpl	cmpl	0
1010	NM_001004745	chr11	+	55799690	55800671	55799690	55800671	1	55799690	55800671	0	OR5T1	cmpl	cmpl	0
1010	NM_001005199	chr11	-	55814178	55815114	55814178	55815114	1	55814178	55815114	0	OR8H1	cmpl	cmpl	0
1011	NM_001005202	chr11	+	55842358	55843297	55842358	55843297	1	55842358	55843297	0	OR8K3	cmpl	cmpl	0
1011	NM_001002907	chr11	+	55870090	55871050	55870090	55871050	1	55870090	55871050	0	OR8K1	cmpl	cmpl	0
1011	NM_001005205	chr11	+	55884298	55885249	55884298	55885249	1	55884298	55885249	0	OR8J1	cmpl	cmpl	0
1011	NM_001005204	chr11	+	55899675	55900605	55899675	55900605	1	55899675	55900605	0	OR8U1	cmpl	cmpl	0
126	NM_001013356	chr11	+	55899675	56265136	55899675	56265136	3	55899675,55900483,56265083,	55900473,55900538,56265136,	0	OR8U8	cmpl	incmpl	0,1,2,
1011	NM_001004744	chr11	-	55941309	55942284	55941309	55942284	1	55941309	55942284	0	OR5R1	cmpl	cmpl	0
1012	NM_001004743	chr11	-	55986520	55987453	55986520	55987453	1	55986520	55987453	0	OR5M9	cmpl	cmpl	0
1012	NM_001004742	chr11	-	55993625	55994549	55993625	55994549	1	55993625	55994549	0	OR5M3	cmpl	cmpl	0
1012	NM_001005282	chr11	-	56014486	56015422	56014486	56015422	1	56014486	56015422	0	OR5M8	cmpl	cmpl	0
1012	NM_001005245	chr11	-	56066391	56067309	56066391	56067309	1	56066391	56067309	0	OR5M11	cmpl	cmpl	0
1013	NM_001004741	chr11	-	56100825	56101773	56100825	56101773	1	56100825	56101773	0	OR5M10	cmpl	cmpl	0
1013	NM_001004740	chr11	-	56136606	56137554	56136606	56137554	1	56136606	56137554	0	OR5M1	cmpl	cmpl	0
1013	NM_001002925	chr11	-	56165540	56166491	56165540	56166491	1	56165540	56166491	0	OR5AP2	cmpl	cmpl	0
1013	NM_001004730	chr11	+	56187737	56188670	56187737	56188670	1	56187737	56188670	0	OR5AR1	cmpl	cmpl	0
1013	NM_001013358	chr11	+	56224439	56225357	56224439	56225357	1	56224439	56225357	0	OR9G9	cmpl	cmpl	0
1013	NM_001005213	chr11	+	56224439	56225357	56224439	56225357	1	56224439	56225357	0	OR9G1	cmpl	cmpl	0
1014	NM_001005284	chr11	-	56266879	56267863	56266879	56267863	1	56266879	56267863	0	OR9G4	cmpl	cmpl	0
90	NR_026852	chr13	+	18480398	18484774	18484774	18484774	4	18480398,18481413,18483572,18483819,	18481279,18481583,18483704,18484774,	0	LOC348021	unk	unk	-4
726	NR_002801	chr13	-	18518292	18590423	18590423	18590423	11	18518292,18520134,18522098,18523300,18528572,18534733,18546268,18585248,18585556,18585786,18590118,	18519211,18520426,18522260,18525538,18528708,18534820,18546401,18585288,18585684,18585941,18590423,	0	DKFZp686A1627	unk	unk	-11
727	NM_006001	chr13	-	18645917	18653936	18646002	18653887	5	18645917,18649066,18650385,18651480,18653884,	18646299,18649747,18650534,18651703,18653936,	0	TUBA3C	cmpl	cmpl	0,0,1,0,0,
90	NR_027248	chr13	-	18734940	18817113	18817113	18817113	21	18734940,18735349,18735922,18736362,18755339,18756245,18761271,18764286,18766677,18767340,18768775,18781780,18786853,18789026,18793512,18801677,18803765,18805538,18805705,18811596,18816714,	18735171,18735491,18736151,18736408,18755397,18756331,18761329,18765211,18766815,18767524,18768989,18781922,18786887,18789194,18793679,18801748,18804023,18805611,18805734,18811669,18817113,	0	LOC100101938	unk	unk	-21
91	NM_130785	chr13	-	18895020	19008903	18895201	18975374	18	18895020,18897086,18898564,18902607,18904612,18908365,18910231,18922215,18922402,18923304,18936595,18937394,18937604,18946053,18964989,18965587,18975363,19008735,	18895304,18897157,18898657,18902687,18904718,18908446,18910293,18922304,18922484,18923365,18936660,18937458,18937704,18946215,18965043,18965641,18975417,19008903,	0	TPTE2	cmpl	cmpl	2,0,0,1,0,0,1,2,1,0,1,0,2,2,2,2,0,-1,
91	NM_199254	chr13	-	18895020	19008903	18895201	18975374	21	18895020,18897086,18898564,18902607,18904612,18908365,18910231,18922215,18922402,18923304,18936595,18937394,18937604,18939364,18946053,18947712,18954627,18964989,18965587,18975363,19008735,	18895304,18897157,18898657,18902687,18904718,18908446,18910293,18922304,18922484,18923365,18936660,18937458,18937704,18939484,18946215,18947763,18954687,18965043,18965641,18975417,19008903,	0	TPTE2	cmpl	cmpl	2,0,0,1,0,0,1,2,1,0,1,0,2,2,2,2,2,2,2,0,-1,
91	NM_001141968	chr13	-	18895020	19008903	18895201	18975374	19	18895020,18897086,18898564,18902607,18904612,18908365,18910231,18922215,18922402,18923304,18936595,18937394,18937604,18954627,18964989,18965587,18975363,18977886,19008735,	18895304,18897157,18898657,18902687,18904718,18908446,18910293,18922304,18922484,18923365,18936660,18937458,18937704,18954687,18965043,18965641,18975417,18978078,19008903,	0	TPTE2	cmpl	cmpl	2,0,0,1,0,0,1,2,1,0,1,0,2,2,2,2,0,-1,-1,
725	NM_001013354	chr14	+	18447593	18448574	18447593	18448574	1	18447593	18448574	0	OR11H12	cmpl	cmpl	0
727	NR_027480	chr14	+	18623364	18654942	18654942	18654942	12	18623364,18628716,18628990,18631993,18633403,18636011,18641347,18643099,18644185,18648324,18652970,18654596,	18623937,18628831,18629164,18632100,18633541,18636082,18641418,18643144,18644352,18648373,18653089,18654942,	0	POTEG	unk	unk	-12
727	NM_001005356	chr14	+	18623364	18654942	18623416	18653088	11	18623364,18628716,18628990,18631993,18633403,18636011,18641347,18643099,18644185,18652970,18654596,	18623937,18628831,18629164,18632100,18633541,18636082,18641418,18643144,18644352,18653089,18654942,	0	POTEG	cmpl	cmpl	0,2,0,0,2,2,1,0,0,2,-1,
730	NM_001145442	chr14	-	19053953	19090272	19060547	19090220	11	19053953,19060546,19069284,19070492,19072224,19077561,19080102,19081550,19084498,19084831,19089699,	19059039,19060665,19069451,19070537,19072295,19077632,19080240,19081657,19084672,19084946,19090272,	0	P704P	cmpl	cmpl	-1,2,0,0,1,2,2,0,0,2,0,
732	NM_172194	chr14	+	19285426	19286368	19285426	19286368	1	19285426	19286368	0	OR4Q3	cmpl	cmpl	0
732	NM_001005500	chr14	+	19318321	19319263	19318321	19319263	1	19318321	19319263	0	OR4M1	cmpl	cmpl	0
732	NM_001004723	chr14	+	19365447	19366371	19365447	19366371	1	19365447	19366371	0	OR4N2	cmpl	cmpl	0
733	NM_001005501	chr14	+	19414266	19415211	19414266	19415211	1	19414266	19415211	0	OR4K2	cmpl	cmpl	0
733	NM_001005483	chr14	+	19458605	19459577	19458605	19459577	1	19458605	19459577	0	OR4K5	cmpl	cmpl	0
733	NM_001004063	chr14	+	19473665	19474601	19473665	19474601	1	19473665	19474601	0	OR4K1	cmpl	cmpl	0
733	NM_001005486	chr14	+	19513517	19514564	19513517	19514564	1	19513517	19514564	0	OR4K15	cmpl	cmpl	0
734	NM_001004712	chr14	-	19552259	19553192	19552259	19553192	1	19552259	19553192	0	OR4K14	cmpl	cmpl	0
734	NM_001004714	chr14	-	19571842	19572757	19571842	19572757	1	19571842	19572757	0	OR4K13	cmpl	cmpl	0
734	NM_001004717	chr14	+	19598043	19598982	19598043	19598982	1	19598043	19598982	0	OR4L1	cmpl	cmpl	0
734	NM_001004715	chr14	+	19655405	19656437	19655405	19656437	1	19655405	19656437	0	OR4K17	cmpl	cmpl	0
735	NM_001004724	chr14	+	19681734	19682661	19681734	19682661	1	19681734	19682661	0	OR4N5	cmpl	cmpl	0
735	NM_001005503	chr14	+	19735334	19736372	19735334	19736372	1	19735334	19736372	0	OR11G2	cmpl	cmpl	0
735	NM_001004480	chr14	+	19761708	19762701	19761708	19762701	1	19761708	19762701	0	OR11H6	cmpl	cmpl	0
735	NM_001004479	chr14	+	19780790	19781765	19780790	19781765	1	19780790	19781765	0	OR11H4	cmpl	cmpl	0
937	NM_080746	chr14	-	46189969	46190778	46190044	46190689	1	46189969	46190778	0	RPL10L	cmpl	cmpl	0
117	NM_182830	chr14	-	46378577	46882188	46380883	46670697	17	46378577,46384718,46393976,46412385,46412997,46416441,46420996,46458964,46496326,46573963,46600201,46635806,46670666,46683030,46756973,46840363,46882050,	46380972,46384824,46394107,46412544,46413153,46416462,46421174,46459113,46496596,46574257,46600531,46636076,46670799,46683227,46757143,46840503,46882188,	0	MDGA2	cmpl	cmpl	1,0,1,1,1,1,0,1,1,1,1,1,0,-1,-1,-1,-1,
14	NM_001113498	chr14	-	46378577	47213738	46380883	47213542	17	46378577,46384718,46393976,46412385,46412997,46416441,46420996,46458964,46496326,46573963,46600201,46635806,46670666,46683030,46756973,46840363,47213469,	46380972,46384824,46394107,46412544,46413153,46416462,46421174,46459113,46496596,46574257,46600531,46636076,46670799,46683227,46757148,46840503,47213738,	0	MDGA2	cmpl	cmpl	1,0,1,1,1,1,0,1,1,1,1,1,0,1,0,1,0,
1389	NR_002224	chr14	-	105506863	105509403	105509403	105509403	2	105506863,105508826,	105508128,105509403,	0	ADAM6	unk	unk	-2
91	NM_001145004	chr15	-	18997107	19007128	18999510	19007037	9	18997107,18999510,19001635,19002107,19003543,19003745,19003927,19005064,19006839,	18998854,19000983,19001777,19002166,19003650,19003839,19003978,19005193,19007128,	0	LOC727832	cmpl	cmpl	-1,0,2,0,1,0,0,0,0,
730	NR_027411	chr15	+	19027687	19041040	19041040	19041040	18	19027687,19029556,19030261,19030504,19031440,19031888,19032068,19033198,19033394,19033697,19034154,19034678,19036115,19036622,19037282,19037465,19037655,19037893,	19027859,19029676,19030321,19030585,19031800,19031973,19032178,19033288,19033502,19033785,19034411,19034759,19036191,19036714,19037383,19037566,19037808,19041040,	0	GOLGA8C	unk	unk	-18
731	NR_027053	chr15	-	19185890	19194116	19194116	19194116	1	19185890	19194116	0	LOC646214	unk	unk	-1
732	NR_024387	chr15	-	19267798	19270255	19270255	19270255	1	19267798	19270255	0	CXADRP2	unk	unk	-1
732	NM_207355	chr15	-	19305252	19336667	19305271	19336300	11	19305252,19307166,19315752,19316962,19318408,19323973,19326552,19328027,19330949,19331282,19335779,	19305484,19307290,19315919,19317007,19318479,19324044,19326690,19328134,19331123,19331397,19336667,	0	POTEB	cmpl	cmpl	0,2,0,0,1,2,2,0,0,2,0,
91	NR_015416	chr15	+	19779395	19872450	19872450	19872450	11	19779395,19782169,19790980,19820240,19833751,19848035,19848635,19848946,19869910,19870171,19872361,	19779466,19782327,19791089,19820335,19834140,19848131,19848724,19849150,19869963,19870416,19872450,	0	LOC727924	unk	unk	-11
736	NM_001004719	chr15	+	19869939	19870881	19869939	19870881	1	19869939	19870881	0	OR4M2	cmpl	cmpl	0
736	NM_001005241	chr15	+	19883836	19884787	19883836	19884787	1	19883836	19884787	0	OR4N4	cmpl	cmpl	0
736	NM_001080841	chr15	+	19915065	19915749	19915065	19915749	1	19915065	19915749	0	LOC650137	cmpl	cmpl	0
739	NR_027407	chr15	-	20253648	20267092	20267092	20267092	18	20253648,20256949,20257191,20257374,20258043,20258566,20260010,20260346,20260991,20261275,20261489,20262599,20262804,20262977,20264192,20264456,20265101,20266920,	20256864,20257102,20257292,20257475,20258135,20258642,20260079,20260603,20261079,20261383,20261579,20262709,20262889,20263337,20264273,20264516,20265221,20267092,	0	GOLGA8D	unk	unk	-18
739	NM_001001413	chr15	+	20287609	20297366	20287700	20295642	9	20287609,20289544,20290758,20290897,20291086,20292571,20292960,20293759,20295618,	20287898,20289673,20290809,20290991,20291193,20292630,20293102,20294962,20297366,	0	LOC283767	cmpl	cmpl	0,0,0,0,1,0,2,0,0,
740	NM_052903	chr15	+	20384835	20425332	20384965	20424689	23	20384835,20387356,20387503,20391684,20392479,20393488,20397202,20398303,20399678,20400315,20402347,20405174,20406467,20413177,20414375,20415627,20418156,20418336,20418898,20420281,20421355,20423839,20424642,	20385111,20387410,20387612,20391781,20392559,20393624,20397317,20398393,20399772,20400562,20402550,20405290,20406736,20413376,20414564,20415810,20418241,20418457,20419077,20420407,20421444,20423940,20425332,	0	TUBGCP5	cmpl	cmpl	0,2,2,0,1,0,1,2,2,0,1,0,2,1,2,2,2,0,1,0,0,2,1,
740	NM_001102610	chr15	+	20384835	20424224	20384965	20423987	22	20384835,20387356,20387503,20391684,20392479,20393488,20397202,20398303,20399678,20400315,20402347,20405174,20406467,20413177,20414375,20415627,20418156,20418336,20418898,20420281,20421355,20423839,	20385111,20387410,20387612,20391781,20392559,20393624,20397317,20398393,20399772,20400562,20402550,20405290,20406736,20413376,20414564,20415810,20418241,20418457,20419077,20420407,20421444,20424224,	0	TUBGCP5	cmpl	cmpl	0,2,2,0,1,0,1,2,2,0,1,0,2,1,2,2,2,0,1,0,0,2,
92	NM_014608	chr15	+	20444124	20555044	20477223	20554481	31	20444124,20477217,20477416,20479569,20479849,20481154,20485001,20485188,20487300,20490615,20492168,20496480,20498401,20505650,20506573,20507878,20509626,20512233,20513695,20513880,20515195,20520603,20531531,20541497,20542572,20544465,20549237,20549864,20550779,20551536,20554316,	20444222,20477340,20477506,20479647,20479951,20481336,20485098,20485317,20487405,20490707,20492286,20496603,20498527,20505817,20506721,20508032,20509783,20512330,20513772,20513989,20515315,20520803,20531619,20541641,20542663,20544596,20549310,20549959,20551018,20551684,20555044,	0	CYFIP1	cmpl	cmpl	-1,0,0,0,0,0,2,0,0,0,2,0,0,0,2,0,1,2,0,2,0,0,2,0,0,1,0,1,0,2,0,
741	NM_001033028	chr15	+	20507195	20555044	20507497	20554481	16	20507195,20509626,20512233,20513695,20513880,20515195,20520603,20531531,20541497,20542572,20544465,20549237,20549864,20550779,20551536,20554316,	20508032,20509783,20512330,20513772,20513989,20515315,20520803,20531619,20541641,20542663,20544596,20549310,20549959,20551018,20551684,20555044,	0	CYFIP1	cmpl	cmpl	0,1,2,0,2,0,0,2,0,0,1,0,1,0,2,0,
92	NM_001008860	chr15	-	20556787	20585849	20557661	20572777	7	20556787,20563719,20565878,20571240,20572638,20584718,20585587,	20558296,20563880,20565969,20571297,20572870,20584854,20585849,	0	NIPA2	cmpl	cmpl	1,2,1,1,0,-1,-1,
92	NM_001008892	chr15	-	20556787	20585849	20557661	20572777	6	20556787,20563719,20565878,20571240,20572638,20585587,	20558296,20563880,20565969,20571297,20572870,20585849,	0	NIPA2	cmpl	cmpl	1,2,1,1,0,-1,
92	NM_001008894	chr15	-	20556787	20585849	20557661	20572777	5	20556787,20563719,20565878,20572638,20585587,	20558296,20563880,20565969,20572870,20585849,	0	NIPA2	cmpl	cmpl	1,2,1,0,-1,
92	NM_030922	chr15	-	20556787	20585849	20557661	20572777	8	20556787,20563719,20565878,20571240,20572638,20579241,20584718,20585587,	20558296,20563880,20565969,20571297,20572870,20579363,20584854,20585849,	0	NIPA2	cmpl	cmpl	1,2,1,1,0,-1,-1,-1,
742	NM_144599	chr15	-	20594719	20637877	20600269	20637852	5	20594719,20604035,20612255,20613712,20637674,	20600781,20604196,20612346,20613760,20637877,	0	NIPA1	cmpl	cmpl	1,2,1,1,0,
742	NM_001142275	chr15	-	20594721	20638284	20600269	20613713	5	20594721,20604035,20612255,20613712,20638260,	20600781,20604196,20612346,20613760,20638284,	0	NIPA1	cmpl	cmpl	1,2,1,0,-1,
743	NR_003521	chr15	-	20739169	20759798	20759798	20759798	11	20739169,20742931,20743274,20746153,20747602,20749950,20751677,20752071,20752929,20756482,20759202,	20740865,20743020,20743361,20746340,20747732,20750116,20751847,20752230,20753080,20756639,20759798,	0	WHAMML1	unk	unk	-11
743	NR_024074	chr15	+	20806682	20814184	20814184	20814184	12	20806682,20808498,20809521,20809762,20810696,20811072,20811252,20812251,20812444,20812747,20813203,20813715,	20806828,20808618,20809581,20809843,20810984,20811157,20811362,20812338,20812552,20812835,20813460,20814184,	0	GOLGA9P	unk	unk	-12
92	NR_002824	chr15	-	20833705	20929700	20929700	20929700	35	20833705,20837145,20844813,20846981,20847204,20850463,20851121,20851355,20855245,20858174,20860004,20861449,20862747,20863082,20863601,20864566,20867444,20868332,20869964,20876464,20877447,20877716,20877936,20878636,20881398,20881686,20881921,20882327,20885289,20886440,20886928,20890293,20907546,20928864,20929581,	20834594,20837193,20844953,20847107,20847378,20850562,20851258,20851608,20855388,20858232,20860148,20861588,20862978,20863279,20863749,20864748,20867627,20868525,20870152,20876656,20877599,20877859,20878107,20878770,20881594,20881814,20882054,20882542,20885440,20886544,20887099,20890469,20907661,20928967,20929700,	0	HERC2P2	unk	unk	-35
745	NM_001012423	chr15	+	20986536	20999864	20992050	20996903	18	20986536,20988381,20989086,20989329,20990265,20990713,20990893,20992023,20992219,20992522,20992979,20993503,20994940,20995447,20996107,20996290,20996480,20996718,	20986682,20988501,20989146,20989410,20990625,20990798,20991003,20992113,20992327,20992610,20993236,20993572,20995016,20995539,20996208,20996391,20996633,20999864,	0	GOLGA8E	cmpl	cmpl	-1,-1,-1,-1,-1,-1,-1,0,0,0,1,0,0,1,0,2,1,1,
747	NM_005664	chr15	+	21361546	21364259	21362022	21363546	1	21361546	21364259	0	MKRN3	cmpl	cmpl	0
748	NM_019066	chr15	-	21439788	21442268	21440232	21442173	1	21439788	21442268	0	MAGEL2	cmpl	cmpl	0
748	NM_002487	chr15	-	21481646	21483543	21482491	21483457	1	21481646	21483543	0	NDN	cmpl	cmpl	0
752	NR_026647	chr15	-	21961018	21966146	21966146	21966146	1	21961018	21966146	0	PWRN2	unk	unk	-1
755	NR_026646	chr15	+	22354396	22384017	22384017	22384017	9	22354396,22362895,22364136,22366022,22366271,22370749,22371146,22376466,22383806,	22354561,22363040,22364422,22366049,22366368,22371053,22371243,22376570,22384017,	0	PWRN1	unk	unk	-9
756	NM_018958	chr15	+	22471633	22479686	22472107	22475578	1	22471633	22479686	0	C15orf2	cmpl	cmpl	0
94	NM_022807	chr15	+	22619886	22774822	22770693	22774684	13	22619886,22626037,22682755,22716250,22758353,22764171,22770550,22771597,22772544,22773116,22774017,22774432,22774646,	22620090,22626145,22682829,22716364,22758449,22764322,22770696,22771749,22772656,22773269,22774156,22774558,22774822,	0	SNRPN	cmpl	cmpl	-1,-1,-1,-1,-1,-1,0,0,2,0,0,1,1,
94	NM_022808	chr15	+	22619886	22774822	22770693	22774684	12	22619886,22682755,22716250,22758353,22764171,22770550,22771597,22772544,22773116,22774017,22774432,22774646,	22620090,22682829,22716364,22758449,22764322,22770696,22771749,22772656,22773269,22774156,22774558,22774822,	0	SNRPN	cmpl	cmpl	-1,-1,-1,-1,-1,0,0,2,0,0,1,1,
94	NM_022806	chr15	+	22619886	22774822	22770693	22774684	12	22619886,22682755,22716250,22758353,22764171,22770550,22771597,22772544,22773116,22774017,22774432,22774646,	22620063,22682829,22716364,22758449,22764322,22770696,22771749,22772656,22773269,22774156,22774558,22774822,	0	SNRPN	cmpl	cmpl	-1,-1,-1,-1,-1,0,0,2,0,0,1,1,
94	NM_022805	chr15	+	22652790	22774822	22770693	22774684	12	22652790,22682755,22716250,22758353,22764171,22770550,22771597,22772544,22773116,22774017,22774432,22774646,	22652956,22682829,22716364,22758449,22764322,22770696,22771749,22772656,22773269,22774156,22774558,22774822,	0	SNRPN	cmpl	cmpl	-1,-1,-1,-1,-1,0,0,2,0,0,1,1,
758	NM_022804	chr15	+	22751162	22765069	22751288	22764277	4	22751162,22758353,22764171,22765034,	22751302,22758449,22764322,22765069,	0	SNURF	cmpl	cmpl	0,2,2,-1,
758	NM_005678	chr15	+	22751227	22774822	22751288	22764277	10	22751227,22758353,22764171,22770550,22771597,22772544,22773116,22774017,22774432,22774646,	22751302,22758449,22764322,22770696,22771749,22772656,22773269,22774156,22774558,22774822,	0	SNURF	cmpl	cmpl	0,2,2,-1,-1,-1,-1,-1,-1,-1,
758	NM_003097	chr15	+	22751227	22774822	22770693	22774684	10	22751227,22758353,22764171,22770550,22771597,22772544,22773116,22774017,22774432,22774646,	22751302,22758449,22764322,22770696,22771749,22772656,22773269,22774156,22774558,22774822,	0	SNRPN	cmpl	cmpl	-1,-1,-1,0,0,2,0,0,1,1,
758	NR_022011	chr15	+	22778233	22780030	22780030	22780030	1	22778233	22780030	0	PAR-SN	unk	unk	-1
758	NR_001293	chr15	+	22778233	22778308	22778308	22778308	1	22778233	22778308	0	SNORD107	unk	unk	-1
758	NR_022008	chr15	+	22781099	22784472	22784472	22784472	1	22781099	22784472	0	PAR5	unk	unk	-1
758	NR_001294	chr15	+	22781339	22781406	22781406	22781406	1	22781339	22781406	0	SNORD64	unk	unk	-1
758	NR_001292	chr15	+	22783164	22783233	22783233	22783233	1	22783164	22783233	0	SNORD108	unk	unk	-1
759	NR_001289	chr15	+	22838213	22838280	22838280	22838280	1	22838213	22838280	0	SNORD109B	unk	unk	-1
759	NR_001295	chr15	+	22838213	22838280	22838280	22838280	1	22838213	22838280	0	SNORD109A	unk	unk	-1
759	NR_003316	chr15	+	22847715	22847812	22847812	22847812	1	22847715	22847812	0	SNORD116-1	unk	unk	-1
759	NR_003317	chr15	+	22850448	22850545	22850545	22850545	1	22850448	22850545	0	SNORD116-2	unk	unk	-1
759	NR_003324	chr15	+	22853098	22853195	22853195	22853195	1	22853098	22853195	0	SNORD116-9	unk	unk	-1
759	NR_003318	chr15	+	22853098	22853195	22853195	22853195	1	22853098	22853195	0	SNORD116-3	unk	unk	-1
759	NR_003319	chr15	+	22855776	22855874	22855874	22855874	1	22855776	22855874	0	SNORD116-4	unk	unk	-1
759	NR_003322	chr15	+	22858571	22858668	22858668	22858668	1	22858571	22858668	0	SNORD116-7	unk	unk	-1
759	NR_003320	chr15	+	22858571	22858668	22858668	22858668	1	22858571	22858668	0	SNORD116-5	unk	unk	-1
759	NR_003317	chr15	+	22861264	22861362	22861362	22861362	1	22861264	22861362	0	SNORD116-2	unk	unk	-1
759	NR_003321	chr15	+	22861264	22861362	22861362	22861362	1	22861264	22861362	0	SNORD116-6	unk	unk	-1
759	NR_003322	chr15	+	22864026	22864123	22864123	22864123	1	22864026	22864123	0	SNORD116-7	unk	unk	-1
759	NR_003320	chr15	+	22864026	22864123	22864123	22864123	1	22864026	22864123	0	SNORD116-5	unk	unk	-1
759	NR_003323	chr15	+	22866670	22866767	22866767	22866767	1	22866670	22866767	0	SNORD116-8	unk	unk	-1
759	NR_003324	chr15	+	22869345	22869442	22869442	22869442	1	22869345	22869442	0	SNORD116-9	unk	unk	-1
759	NR_003318	chr15	+	22869345	22869442	22869442	22869442	1	22869345	22869442	0	SNORD116-3	unk	unk	-1
759	NR_003325	chr15	+	22870352	22870456	22870456	22870456	1	22870352	22870456	0	SNORD116-10	unk	unk	-1
759	NR_003326	chr15	+	22872167	22872261	22872261	22872261	1	22872167	22872261	0	SNORD116-11	unk	unk	-1
759	NR_003327	chr15	+	22873289	22873383	22873383	22873383	1	22873289	22873383	0	SNORD116-12	unk	unk	-1
759	NR_003328	chr15	+	22875296	22875390	22875390	22875390	1	22875296	22875390	0	SNORD116-13	unk	unk	-1
759	NR_003329	chr15	+	22876380	22876474	22876474	22876474	1	22876380	22876474	0	SNORD116-14	unk	unk	-1
759	NR_003330	chr15	+	22877525	22877619	22877619	22877619	1	22877525	22877619	0	SNORD116-15	unk	unk	-1
759	NR_003331	chr15	+	22879006	22879100	22879100	22879100	1	22879006	22879100	0	SNORD116-16	unk	unk	-1
759	NR_001290	chr15	+	22879826	22879920	22879920	22879920	1	22879826	22879920	0	SNORD116-19	unk	unk	-1
759	NR_003332	chr15	+	22879826	22879920	22879920	22879920	1	22879826	22879920	0	SNORD116-17	unk	unk	-1
759	NR_003333	chr15	+	22881623	22881717	22881717	22881717	1	22881623	22881717	0	SNORD116-18	unk	unk	-1
759	NR_001290	chr15	+	22882765	22882859	22882859	22882859	1	22882765	22882859	0	SNORD116-19	unk	unk	-1
759	NR_003332	chr15	+	22882765	22882859	22882859	22882859	1	22882765	22882859	0	SNORD116-17	unk	unk	-1
759	NR_003334	chr15	+	22883900	22883994	22883994	22883994	1	22883900	22883994	0	SNORD116-20	unk	unk	-1
759	NR_003335	chr15	+	22885042	22885136	22885136	22885136	1	22885042	22885136	0	SNORD116-21	unk	unk	-1
759	NR_003336	chr15	+	22886161	22886255	22886255	22886255	1	22886161	22886255	0	SNORD116-22	unk	unk	-1
759	NR_003337	chr15	+	22888024	22888118	22888118	22888118	1	22888024	22888118	0	SNORD116-23	unk	unk	-1
759	NR_003338	chr15	+	22890275	22890369	22890369	22890369	1	22890275	22890369	0	SNORD116-24	unk	unk	-1
759	NR_003339	chr15	+	22893901	22893995	22893995	22893995	1	22893901	22893995	0	SNORD116-25	unk	unk	-1
759	NR_003340	chr15	+	22895737	22895835	22895835	22895835	1	22895737	22895835	0	SNORD116-26	unk	unk	-1
759	NR_003341	chr15	+	22897813	22897907	22897907	22897907	1	22897813	22897907	0	SNORD116-27	unk	unk	-1
759	NR_003361	chr15	+	22900880	22900973	22900973	22900973	1	22900880	22900973	0	SNORD116-28	unk	unk	-1
759	NR_003360	chr15	+	22902759	22902844	22902844	22902844	1	22902759	22902844	0	SNORD116-29	unk	unk	-1
759	NR_023915	chr15	+	22912784	22918716	22918716	22918716	3	22912784,22914507,22915304,	22913755,22914622,22918716,	0	IPW	unk	unk	-3
759	NR_022009	chr15	+	22931881	22934293	22934293	22934293	1	22931881	22934293	0	PAR1	unk	unk	-1
760	NR_001291	chr15	+	22966962	22967044	22967044	22967044	1	22966962	22967044	0	SNORD115-1	unk	unk	-1
760	NR_003294	chr15	+	22968874	22968956	22968956	22968956	1	22968874	22968956	0	SNORD115-2	unk	unk	-1
760	NR_003295	chr15	+	22971166	22971248	22971248	22971248	1	22971166	22971248	0	SNORD115-3	unk	unk	-1
760	NR_003296	chr15	+	22973071	22973153	22973153	22973153	1	22973071	22973153	0	SNORD115-4	unk	unk	-1
760	NR_003297	chr15	+	22974977	22975059	22975059	22975059	1	22974977	22975059	0	SNORD115-5	unk	unk	-1
760	NR_003304	chr15	+	22974980	22975059	22975059	22975059	1	22974980	22975059	0	SNORD115-12	unk	unk	-1
760	NR_003302	chr15	+	22974980	22975059	22975059	22975059	1	22974980	22975059	0	SNORD115-10	unk	unk	-1
760	NR_003301	chr15	+	22974980	22975059	22975059	22975059	1	22974980	22975059	0	SNORD115-9	unk	unk	-1
760	NR_003298	chr15	+	22976736	22976818	22976818	22976818	1	22976736	22976818	0	SNORD115-6	unk	unk	-1
760	NR_003299	chr15	+	22978624	22978706	22978706	22978706	1	22978624	22978706	0	SNORD115-7	unk	unk	-1
760	NR_003300	chr15	+	22980545	22980627	22980627	22980627	1	22980545	22980627	0	SNORD115-8	unk	unk	-1
760	NR_003304	chr15	+	22981870	22981952	22981952	22981952	1	22981870	22981952	0	SNORD115-12	unk	unk	-1
760	NR_003302	chr15	+	22981870	22981952	22981952	22981952	1	22981870	22981952	0	SNORD115-10	unk	unk	-1
760	NR_003301	chr15	+	22981870	22981952	22981952	22981952	1	22981870	22981952	0	SNORD115-9	unk	unk	-1
760	NR_003297	chr15	+	22981873	22981952	22981952	22981952	1	22981873	22981952	0	SNORD115-5	unk	unk	-1
760	NR_003302	chr15	+	22983775	22983856	22983856	22983856	1	22983775	22983856	0	SNORD115-10	unk	unk	-1
760	NR_003303	chr15	+	22985653	22985735	22985735	22985735	1	22985653	22985735	0	SNORD115-11	unk	unk	-1
760	NR_003344	chr15	+	22985653	22985735	22985735	22985735	1	22985653	22985735	0	SNORD115-29	unk	unk	-1
760	NR_003358	chr15	+	22985653	22985735	22985735	22985735	1	22985653	22985735	0	SNORD115-43	unk	unk	-1
760	NR_003351	chr15	+	22985653	22985735	22985735	22985735	1	22985653	22985735	0	SNORD115-36	unk	unk	-1
760	NR_003304	chr15	+	22987655	22987737	22987737	22987737	1	22987655	22987737	0	SNORD115-12	unk	unk	-1
760	NR_003302	chr15	+	22987655	22987737	22987737	22987737	1	22987655	22987737	0	SNORD115-10	unk	unk	-1
760	NR_003301	chr15	+	22987655	22987737	22987737	22987737	1	22987655	22987737	0	SNORD115-9	unk	unk	-1
760	NR_003297	chr15	+	22987658	22987737	22987737	22987737	1	22987658	22987737	0	SNORD115-5	unk	unk	-1
760	NR_003305	chr15	+	22989560	22989642	22989642	22989642	1	22989560	22989642	0	SNORD115-13	unk	unk	-1
760	NR_003306	chr15	+	22991160	22991241	22991241	22991241	1	22991160	22991241	0	SNORD115-14	unk	unk	-1
760	NR_003307	chr15	+	22993815	22993896	22993896	22993896	1	22993815	22993896	0	SNORD115-15	unk	unk	-1
760	NR_003308	chr15	+	22995687	22995769	22995769	22995769	1	22995687	22995769	0	SNORD115-16	unk	unk	-1
760	NR_003311	chr15	+	22997562	22997644	22997644	22997644	1	22997562	22997644	0	SNORD115-19	unk	unk	-1
760	NR_003310	chr15	+	22997562	22997644	22997644	22997644	1	22997562	22997644	0	SNORD115-18	unk	unk	-1
760	NR_003309	chr15	+	22997562	22997644	22997644	22997644	1	22997562	22997644	0	SNORD115-17	unk	unk	-1
760	NR_003311	chr15	+	22999466	22999548	22999548	22999548	1	22999466	22999548	0	SNORD115-19	unk	unk	-1
760	NR_003310	chr15	+	22999466	22999548	22999548	22999548	1	22999466	22999548	0	SNORD115-18	unk	unk	-1
760	NR_003309	chr15	+	22999466	22999548	22999548	22999548	1	22999466	22999548	0	SNORD115-17	unk	unk	-1
760	NR_003311	chr15	+	23000596	23000678	23000678	23000678	1	23000596	23000678	0	SNORD115-19	unk	unk	-1
760	NR_003310	chr15	+	23000596	23000678	23000678	23000678	1	23000596	23000678	0	SNORD115-18	unk	unk	-1
760	NR_003309	chr15	+	23000596	23000678	23000678	23000678	1	23000596	23000678	0	SNORD115-17	unk	unk	-1
760	NR_003313	chr15	+	23002501	23028708	23028708	23028708	2	23002501,23028652,	23002526,23028708,	0	SNORD115-21	unk	unk	-2
760	NR_003312	chr15	+	23002501	23002583	23002583	23002583	1	23002501	23002583	0	SNORD115-20	unk	unk	-1
760	NR_003314	chr15	+	23006157	23006239	23006239	23006239	1	23006157	23006239	0	SNORD115-22	unk	unk	-1
760	NR_022010	chr15	+	23007931	23008273	23008273	23008273	1	23007931	23008273	0	PAR4	unk	unk	-1
760	NR_003315	chr15	+	23008035	23008117	23008117	23008117	1	23008035	23008117	0	SNORD115-23	unk	unk	-1
760	NR_003495	chr15	+	23009898	23009969	23009969	23009969	1	23009898	23009969	0	HBII-52-24	unk	unk	-1
760	NR_003342	chr15	+	23011780	23011862	23011862	23011862	1	23011780	23011862	0	SNORD115-25	unk	unk	-1
760	NR_003343	chr15	+	23014856	23014938	23014938	23014938	1	23014856	23014938	0	SNORD115-26	unk	unk	-1
760	NR_003496	chr15	+	23016742	23016818	23016818	23016818	1	23016742	23016818	0	HBII-52-27	unk	unk	-1
760	NR_003497	chr15	+	23018593	23018667	23018667	23018667	1	23018593	23018667	0	HBII-52-28	unk	unk	-1
760	NR_003303	chr15	+	23019485	23019567	23019567	23019567	1	23019485	23019567	0	SNORD115-11	unk	unk	-1
760	NR_003344	chr15	+	23019485	23019567	23019567	23019567	1	23019485	23019567	0	SNORD115-29	unk	unk	-1
760	NR_003358	chr15	+	23019485	23019567	23019567	23019567	1	23019485	23019567	0	SNORD115-43	unk	unk	-1
760	NR_003351	chr15	+	23019485	23019567	23019567	23019567	1	23019485	23019567	0	SNORD115-36	unk	unk	-1
760	NR_003345	chr15	+	23021442	23021524	23021524	23021524	1	23021442	23021524	0	SNORD115-30	unk	unk	-1
760	NR_003346	chr15	+	23023348	23023430	23023430	23023430	1	23023348	23023430	0	SNORD115-31	unk	unk	-1
760	NR_003347	chr15	+	23025206	23025288	23025288	23025288	1	23025206	23025288	0	SNORD115-32	unk	unk	-1
760	NR_003348	chr15	+	23027077	23027159	23027159	23027159	1	23027077	23027159	0	SNORD115-33	unk	unk	-1
760	NR_003349	chr15	+	23028626	23028708	23028708	23028708	1	23028626	23028708	0	SNORD115-34	unk	unk	-1
760	NR_003350	chr15	+	23030486	23030568	23030568	23030568	1	23030486	23030568	0	SNORD115-35	unk	unk	-1
760	NR_003303	chr15	+	23032324	23032406	23032406	23032406	1	23032324	23032406	0	SNORD115-11	unk	unk	-1
760	NR_003344	chr15	+	23032324	23032406	23032406	23032406	1	23032324	23032406	0	SNORD115-29	unk	unk	-1
760	NR_003358	chr15	+	23032324	23032406	23032406	23032406	1	23032324	23032406	0	SNORD115-43	unk	unk	-1
760	NR_003351	chr15	+	23032324	23032406	23032406	23032406	1	23032324	23032406	0	SNORD115-36	unk	unk	-1
760	NR_003352	chr15	+	23034225	23034307	23034307	23034307	1	23034225	23034307	0	SNORD115-37	unk	unk	-1
760	NR_003353	chr15	+	23036077	23036159	23036159	23036159	1	23036077	23036159	0	SNORD115-38	unk	unk	-1
760	NR_003354	chr15	+	23037985	23038067	23038067	23038067	1	23037985	23038067	0	SNORD115-39	unk	unk	-1
760	NR_003355	chr15	+	23039853	23039935	23039935	23039935	1	23039853	23039935	0	SNORD115-40	unk	unk	-1
760	NR_003356	chr15	+	23041717	23041799	23041799	23041799	1	23041717	23041799	0	SNORD115-41	unk	unk	-1
760	NR_003307	chr15	+	23043584	23043666	23043666	23043666	1	23043584	23043666	0	SNORD115-15	unk	unk	-1
760	NR_003302	chr15	+	23043584	23043666	23043666	23043666	1	23043584	23043666	0	SNORD115-10	unk	unk	-1
760	NR_003357	chr15	+	23043584	23043666	23043666	23043666	1	23043584	23043666	0	SNORD115-42	unk	unk	-1
760	NR_003303	chr15	+	23045437	23045519	23045519	23045519	1	23045437	23045519	0	SNORD115-11	unk	unk	-1
760	NR_003344	chr15	+	23045437	23045519	23045519	23045519	1	23045437	23045519	0	SNORD115-29	unk	unk	-1
760	NR_003358	chr15	+	23045437	23045519	23045519	23045519	1	23045437	23045519	0	SNORD115-43	unk	unk	-1
760	NR_003351	chr15	+	23045437	23045519	23045519	23045519	1	23045437	23045519	0	SNORD115-36	unk	unk	-1
760	NR_003359	chr15	+	23047098	23047180	23047180	23047180	1	23047098	23047180	0	SNORD115-44	unk	unk	-1
760	NR_003498	chr15	+	23060766	23060819	23060819	23060819	1	23060766	23060819	0	HBII-52-45	unk	unk	-1
760	NR_003499	chr15	+	23064756	23064789	23064789	23064789	1	23064756	23064789	0	HBII-52-46	unk	unk	-1
760	NR_003362	chr15	+	23066022	23066098	23066098	23066098	1	23066022	23066098	0	SNORD115-48	unk	unk	-1
761	NR_001295	chr15	+	23074582	23074649	23074649	23074649	1	23074582	23074649	0	SNORD109A	unk	unk	-1
761	NR_001289	chr15	+	23074582	23074649	23074649	23074649	1	23074582	23074649	0	SNORD109B	unk	unk	-1
95	NM_024490	chr15	-	23474952	23659442	23475580	23659336	21	23474952,23476360,23477049,23477233,23479525,23483942,23487954,23491058,23498155,23504215,23504436,23509913,23512969,23514421,23517896,23520130,23522190,23523399,23532295,23577258,23658887,	23476214,23476548,23477154,23477314,23479726,23484068,23488031,23491386,23498340,23504342,23504540,23510481,23513164,23514639,23518149,23520261,23522322,23523506,23532381,23577463,23659442,	0	ATP10A	cmpl	cmpl	2,0,0,0,0,0,1,0,1,0,1,0,0,1,0,1,1,2,0,2,0,
96	NM_021912	chr15	-	24339786	24570020	24344032	24569964	9	24339786,24357171,24363820,24376558,24379571,24417553,24568641,24568920,24569884,	24344374,24357416,24363973,24376696,24379654,24417774,24568709,24569012,24570020,	0	GABRB3	cmpl	cmpl	0,1,1,1,2,0,1,2,0,
96	NM_000814	chr15	-	24339786	24569344	24344032	24569202	9	24339786,24357171,24363820,24376558,24379571,24417553,24568641,24568920,24569122,	24344374,24357416,24363973,24376696,24379654,24417774,24568709,24569012,24569344,	0	GABRB3	cmpl	cmpl	0,1,1,1,2,0,1,2,0,
96	NM_000810	chr15	+	24663150	24776749	24665488	24776126	11	24663150,24664968,24665414,24677085,24679405,24679576,24742695,24765077,24767817,24771107,24775826,	24663351,24665033,24665574,24677207,24679473,24679797,24742778,24765221,24767970,24771319,24776749,	0	GABRA5	cmpl	cmpl	-1,-1,0,2,1,0,2,1,1,1,0,
1	NM_033223	chr15	+	24799262	25451729	24799428	25451622	10	24799262,24804894,24854646,25154701,25156698,25399390,25438712,25446173,25446673,25451340,	24799481,24805043,24854714,25154922,25156781,25399528,25438865,25446370,25446733,25451729,	0	GABRG3	cmpl	cmpl	0,2,1,0,2,1,1,1,0,0,
97	NM_000275	chr15	-	25673615	26018053	25674128	26000615	24	25673615,25763699,25770122,25789894,25790603,25844867,25870524,25873898,25876328,25885430,25902085,25903804,25905327,25908341,25909316,25933516,25934844,25937137,25941241,25943585,25946611,25950805,26000388,26017964,	25674213,25763793,25770216,25789999,25790663,25844995,25870633,25873956,25876476,25885563,25902224,25903929,25905384,25908407,25909388,25933670,25934927,25937298,25941314,25943643,25946800,25950904,26000636,26018053,	0	OCA2	cmpl	cmpl	2,1,0,0,0,1,0,2,1,0,2,0,0,0,0,2,0,1,0,2,2,2,0,-1,
12	NM_004667	chr15	-	26029782	26240890	26030503	26240174	93	26029782,26031811,26032313,26033352,26034169,26035405,26035753,26040086,26042777,26043746,26048903,26049243,26050840,26051393,26054218,26060172,26060471,26060978,26061567,26062613,26062817,26063413,26064977,26071417,26081834,26086427,26087147,26088224,26093135,26094252,26095168,26095427,26095690,26096159,26097627,26097882,26101141,26105317,26109705,26109879,26110701,26114955,26115201,26117118,261…	26030776,26032024,26032419,26033543,26034282,26035600,26035895,26040170,26042975,26043934,26049043,26049335,26051002,26051571,26054433,26060371,26060587,26061134,26061693,26062732,26062976,26063545,26065085,26071571,26082026,26086568,26087331,26088396,26093361,26094397,26095340,26095509,26095868,26096250,26097771,26097964,26101253,26105493,26109797,26109985,26110892,26115095,26115310,26117244,261…	0	HERC2	cmpl	cmpl	0,0,2,0,1,1,0,0,0,1,2,0,0,2,0,2,0,0,0,1,1,1,1,0,0,0,2,1,0,2,1,0,2,1,1,0,2,0,1,0,1,2,1,1,0,0,1,0,1,1,0,0,1,0,1,1,0,1,1,2,0,0,1,0,1,0,1,0,1,1,1,1,2,0,1,0,0,1,1,1,2,0,0,0,2,2,1,2,1,1,0,0,-1,
785	NM_001012420	chr15	+	26297404	26310766	26302914	26307804	18	26297404,26299247,26299952,26300195,26301130,26301578,26301758,26302887,26303083,26303386,26303865,26304389,26305829,26306342,26307008,26307191,26307381,26307619,	26297550,26299367,26300012,26300276,26301490,26301663,26301868,26302977,26303191,26303474,26304122,26304470,26305905,26306434,26307109,26307292,26307534,26310766,	0	GOLGA8G	cmpl	cmpl	-1,-1,-1,-1,-1,-1,-1,0,0,0,1,0,0,1,0,2,1,1,
785	NM_001012452	chr15	+	26297459	26308821	26302914	26307804	15	26297459,26299247,26299952,26300195,26301130,26301578,26301758,26302887,26303083,26303386,26303865,26307056,26307191,26307381,26307619,	26297550,26299367,26300012,26300276,26301490,26301663,26301868,26302977,26303191,26303474,26303966,26307109,26307292,26307534,26308821,	0	GOLGA8F	cmpl	cmpl	-1,-1,-1,-1,-1,-1,-1,0,0,0,1,0,2,1,1,
787	NM_001012420	chr15	-	26563797	26577158	26566759	26571648	18	26563797,26567029,26567271,26567454,26568129,26568658,26570093,26570441,26571088,26571371,26571585,26572694,26572899,26573072,26574286,26574550,26575195,26577012,	26566944,26567182,26567372,26567555,26568221,26568734,26570174,26570698,26571176,26571479,26571675,26572804,26572984,26573432,26574367,26574610,26575315,26577158,	0	GOLGA8G	cmpl	cmpl	1,1,2,0,1,0,0,1,0,0,0,-1,-1,-1,-1,-1,-1,-1,
787	NM_001012452	chr15	-	26565742	26577103	26566759	26571648	15	26565742,26567029,26567271,26567454,26570597,26571088,26571371,26571585,26572694,26572899,26573072,26574286,26574550,26575195,26577012,	26566944,26567182,26567372,26567507,26570698,26571176,26571479,26571675,26572804,26572984,26573432,26574367,26574610,26575315,26577103,	0	GOLGA8F	cmpl	cmpl	1,1,2,0,1,0,0,0,-1,-1,-1,-1,-1,-1,-1,
789	NR_026589	chr15	+	26781769	26802548	26802548	26802548	9	26781769,26785296,26788935,26789783,26790166,26791896,26795674,26798655,26799000,	26782372,26785470,26789086,26789942,26790336,26792062,26795861,26798742,26802548,	0	WHAMML2	unk	unk	-9
98	NM_001130414	chr15	+	27001131	27197808	27133379	27196628	13	27001131,27075247,27133339,27154415,27155549,27172569,27177984,27181093,27184873,27186101,27187764,27193370,27196556,	27001244,27075301,27134330,27154496,27155586,27172715,27178071,27181279,27185053,27186314,27187884,27193511,27197808,	0	APBA2	cmpl	cmpl	-1,-1,0,0,0,1,0,0,0,0,0,0,0,
98	NM_005503	chr15	+	27001131	27197808	27133379	27196628	14	27001131,27075247,27133339,27154415,27155549,27172569,27173772,27177984,27181093,27184873,27186101,27187764,27193370,27196556,	27001244,27075301,27134330,27154496,27155586,27172715,27173808,27178071,27181279,27185053,27186314,27187884,27193511,27197808,	0	APBA2	cmpl	cmpl	-1,-1,0,0,0,1,0,0,0,0,0,0,0,0,
12	NM_015307	chr15	-	27199746	27650219	27202833	27650219	11	27199746,27204181,27205761,27208283,27215860,27216528,27231228,27275925,27331863,27461270,27650000,	27203150,27204256,27205986,27208359,27215996,27216689,27231336,27276060,27331974,27461327,27650219,	0	KIAA0574	cmpl	cmpl	1,1,1,0,2,0,0,0,0,0,0,
793	NM_138704	chr15	-	27347649	27349309	27348286	27349201	1	27347649	27349309	0	NDNL2	cmpl	cmpl	0
101	NM_130901	chr15	-	29562620	29734834	29562788	29734741	11	29562620,29566688,29566946,29581184,29583185,29605843,29606675,29610201,29638463,29649512,29734590,	29564219,29566773,29567061,29581334,29583313,29605935,29606803,29610303,29638682,29649692,29734834,	0	OTUD7A	cmpl	cmpl	0,2,1,1,2,0,1,1,1,1,0,
101	NM_000746	chr15	+	30110017	30248527	30110089	30247951	10	30110017,30110392,30180797,30191282,30233399,30237100,30237904,30239061,30242718,30247432,	30110144,30110532,30180842,30191392,30233479,30237268,30238099,30239148,30242828,30248527,	0	CHRNA7	cmpl	cmpl	0,1,0,0,2,1,1,1,1,0,
12	NM_001036	chr15	+	31390468	31945595	31390538	31944719	104	31390468,31552911,31583123,31610084,31612803,31618842,31620283,31623114,31627622,31629652,31642329,31646170,31659468,31661000,31663887,31665490,31680911,31682615,31692675,31703299,31707963,31709432,31710702,31712441,31714078,31715106,31715868,31723803,31725843,31726916,31728564,31732210,31739212,31739689,31741645,31743029,31748846,31749911,31775710,31777374,31779196,31780469,31786411,31802207,318…	31390589,31553031,31583231,31610159,31612882,31618955,31620383,31623208,31627697,31629809,31642503,31646292,31659637,31661136,31663983,31665609,31681045,31682857,31692868,31703516,31708068,31709536,31710786,31712601,31714226,31715312,31716043,31724012,31726019,31726953,31728728,31732376,31739299,31739916,31742441,31743230,31748949,31750049,31775984,31777489,31779326,31780573,31786547,31802388,318…	0	RYR3	cmpl	cmpl	0,0,0,0,0,1,0,1,2,2,0,0,2,0,1,1,0,2,1,2,0,0,2,2,0,1,0,1,0,2,0,2,0,0,2,0,0,1,1,2,0,1,0,1,2,0,1,0,2,0,0,2,0,0,0,0,1,2,1,0,2,1,2,1,2,1,1,2,0,0,0,0,0,0,2,0,2,0,0,1,0,2,1,1,1,0,0,0,1,0,2,0,0,0,2,0,2,0,0,0,1,0,2,0,
829	NR_002827	chr16	-	32070109	32071375	32071375	32071375	2	32070109,32071270,	32071166,32071375,	0	HERC2P4	unk	unk	-2
833	NM_001099687	chr16	-	32592341	32596379	32593373	32594919	2	32592341,32594557,	32593386,32596379,	0	LOC729355	cmpl	cmpl	2,0,
833	NM_016212	chr16	-	32592349	32595554	32593373	32594919	2	32592349,32594557,	32593386,32595554,	0	TP53TG3	cmpl	cmpl	2,0,
835	NR_003083	chr16	-	32796297	32803964	32803964	32803964	9	32796297,32797646,32797999,32798252,32798439,32799299,32799514,32801352,32803731,	32796664,32797818,32798170,32798353,32798542,32799423,32800909,32802525,32803964,	0	SLC6A10P	unk	unk	-9
837	NM_001099687	chr16	+	33111656	33115688	33113115	33114661	2	33111656,33114648,	33113477,33115688,	0	LOC729355	cmpl	cmpl	0,2,
837	NM_016212	chr16	+	33112480	33115680	33113115	33114661	2	33112480,33114648,	33113477,33115680,	0	TP53TG3	cmpl	cmpl	0,2,
838	NM_001099687	chr16	+	33168191	33172228	33169650	33171196	2	33168191,33171183,	33170012,33172228,	0	LOC729355	cmpl	cmpl	0,2,
838	NM_016212	chr16	+	33169015	33172220	33169650	33171196	2	33169015,33171183,	33170012,33172220,	0	TP53TG3	cmpl	cmpl	0,2,
846	NR_002837	chr16	-	34261302	34262263	34262263	34262263	1	34261302	34262263	0	UBE2MP1	unk	unk	-1
105	NR_027080	chr16	+	34455287	34483585	34483585	34483585	7	34455287,34468377,34470443,34471840,34474295,34477750,34483178,	34455400,34468521,34470685,34471959,34474470,34477921,34483585,	0	LOC283914	unk	unk	-7
105	NR_027079	chr16	+	34455402	34482454	34482454	34482454	9	34455402,34468377,34470443,34471840,34473465,34474340,34474582,34477750,34481574,	34455702,34468521,34470685,34471959,34474133,34474470,34474727,34477921,34482454,	0	LOC283914	unk	unk	-9
848	NR_026980	chr16	-	34569285	34572468	34572468	34572468	3	34569285,34571136,34572029,	34570566,34571236,34572468,	0	LOC146481	unk	unk	-3
14	NR_026556	chr16	-	45060749	45160510	45160510	45160510	17	45060749,45065661,45067178,45069741,45070544,45089517,45091348,45097586,45109322,45119687,45122516,45141893,45145379,45151360,45155263,45155597,45160077,	45063341,45065742,45067407,45069956,45070832,45089664,45092302,45097660,45109813,45119760,45122547,45141947,45145447,45151464,45155437,45155712,45160510,	0	FLJ43980	unk	unk	-17
662	NM_003802	chr17	-	10144907	10217047	10144992	10208572	41	10144907,10145610,10147237,10147435,10150500,10150980,10153275,10153563,10155144,10155952,10156615,10157199,10159734,10159940,10162831,10164194,10164392,10165573,10168063,10171907,10174428,10176140,10177115,10184191,10184369,10187841,10189243,10189508,10190721,10194597,10198721,10198936,10199125,10201776,10204001,10204202,10206159,10206401,10208368,10215250,10217020,	10145007,10145745,10147333,10147540,10150671,10151106,10153479,10153872,10155269,10156118,10156799,10157396,10159853,10160067,10163221,10164285,10164538,10165750,10168306,10172163,10174565,10176264,10177233,10184279,10184443,10188151,10189414,10189658,10190840,10194736,10198825,10199035,10199189,10201869,10204113,10204230,10206316,10206545,10208584,10215301,10217047,	0	MYH13	cmpl	cmpl	0,0,0,0,0,0,0,0,1,0,2,0,1,0,0,2,0,0,0,2,0,2,1,0,1,0,0,0,1,0,1,1,0,0,2,1,0,0,0,-1,-1,
663	NM_002472	chr17	-	10234366	10265992	10234495	10264269	40	10234366,10235923,10236583,10236872,10237126,10238290,10239174,10240371,10240594,10240844,10242485,10242809,10243584,10244431,10244910,10245087,10245316,10245584,10248371,10250082,10250315,10250731,10250933,10253138,10253320,10254818,10256411,10256651,10257943,10258233,10258427,10259157,10259333,10259513,10259722,10262686,10262928,10264059,10265704,10265971,	10234645,10236019,10236688,10237043,10237252,10238494,10239483,10240496,10240760,10241028,10242682,10242928,10243711,10244821,10245001,10245233,10245493,10245827,10248627,10250219,10250439,10250849,10251021,10253206,10253630,10254989,10256561,10256770,10258082,10258337,10258526,10259221,10259426,10259622,10259750,10262843,10263072,10264299,10265748,10265992,	0	MYH8	cmpl	cmpl	0,0,0,0,0,0,0,1,0,2,0,1,0,0,2,0,0,0,2,0,2,1,0,1,0,0,0,1,0,1,1,0,0,2,1,0,0,0,-1,-1,
663	NM_017533	chr17	-	10287332	10313601	10287416	10310787	40	10287332,10288645,10288836,10289017,10289278,10291054,10291859,10292437,10292659,10292905,10294494,10294818,10295367,10295982,10296457,10296828,10297193,10297684,10298596,10298982,10299213,10299655,10299855,10300526,10301461,10303292,10303993,10304244,10304957,10306906,10307131,10307379,10307592,10308513,10308722,10309483,10310314,10310583,10313329,10313578,	10287569,10288741,10288941,10289188,10289404,10291258,10292168,10292562,10292825,10293089,10294691,10294937,10295494,10296372,10296548,10296974,10297370,10297927,10298852,10299119,10299337,10299773,10299943,10300597,10301771,10303463,10304143,10304363,10305096,10307010,10307230,10307443,10307685,10308628,10308750,10309640,10310458,10310826,10313378,10313601,	0	MYH4	cmpl	cmpl	0,0,0,0,0,0,0,1,0,2,0,1,0,0,2,0,0,0,2,0,2,1,0,1,0,0,0,1,0,1,1,0,0,2,1,0,0,0,-1,-1,
82	NM_005963	chr17	-	10336348	10362584	10336457	10360684	40	10336348,10338395,10338610,10338972,10339233,10339991,10340282,10341110,10341328,10341775,10342667,10343015,10344667,10345151,10345635,10345807,10346779,10347047,10348851,10349204,10349429,10349853,10350053,10351927,10352404,10353526,10355880,10356115,10356449,10356722,10356908,10357667,10357862,10358051,10358909,10359967,10360240,10360480,10362281,10362561,	10336610,10338491,10338715,10339143,10339359,10340195,10340591,10341235,10341494,10341959,10342864,10343134,10344794,10345541,10345726,10345953,10346956,10347290,10349107,10349341,10349553,10349971,10350141,10351998,10352714,10353697,10356030,10356234,10356588,10356826,10357007,10357731,10357955,10358166,10358937,10360124,10360384,10360724,10362312,10362584,	0	MYH1	cmpl	cmpl	0,0,0,0,0,0,0,1,0,2,0,1,0,0,2,0,0,0,2,0,2,1,0,1,0,0,0,1,0,1,1,0,0,2,1,0,0,0,-1,-1,
664	NM_001100112	chr17	-	10365189	10393665	10365321	10391962	40	10365189,10367131,10367349,10367537,10367800,10368507,10368798,10369265,10369492,10369734,10370640,10370979,10371789,10372731,10373203,10373377,10373605,10373873,10375674,10377326,10377550,10379114,10379319,10380571,10381274,10381706,10383246,10383485,10383969,10384635,10386916,10387139,10387752,10387943,10388141,10389387,10391516,10391758,10393416,10393600,	10365474,10367227,10367454,10367708,10367926,10368711,10369107,10369390,10369658,10369918,10370837,10371098,10371916,10373121,10373294,10373523,10373782,10374116,10375930,10377463,10377674,10379232,10379407,10380648,10381584,10381877,10383396,10383604,10384108,10384739,10387015,10387203,10387845,10388058,10388169,10389544,10391660,10391982,10393459,10393665,	0	MYH2	cmpl	cmpl	0,0,0,0,0,0,0,1,0,2,0,1,0,0,2,0,0,0,2,0,2,1,0,1,0,0,0,1,0,1,1,0,0,2,1,0,0,0,-1,-1,
664	NM_017534	chr17	-	10365189	10393742	10365321	10391962	40	10365189,10367131,10367349,10367537,10367800,10368507,10368798,10369265,10369492,10369734,10370640,10370979,10371789,10372731,10373203,10373377,10373605,10373873,10375674,10377326,10377550,10379114,10379319,10380571,10381274,10381706,10383246,10383485,10383969,10384635,10386916,10387139,10387752,10387943,10388141,10389387,10391516,10391758,10393416,10393677,	10365474,10367227,10367454,10367708,10367926,10368711,10369107,10369390,10369658,10369918,10370837,10371098,10371916,10373121,10373294,10373523,10373782,10374116,10375930,10377463,10377674,10379232,10379407,10380648,10381584,10381877,10383396,10383604,10384108,10384739,10387015,10387203,10387845,10388058,10388169,10389544,10391660,10391982,10393459,10393742,	0	MYH2	cmpl	cmpl	0,0,0,0,0,0,0,1,0,2,0,1,0,0,2,0,0,0,2,0,2,1,0,1,0,0,0,1,0,1,1,0,0,2,1,0,0,0,-1,-1,
10	NM_002470	chr17	-	10472567	10500190	10472694	10499106	40	10472567,10473638,10473883,10474133,10474329,10475652,10475854,10476517,10477632,10478058,10478881,10479408,10479776,10481850,10482084,10482914,10483085,10483339,10483601,10484037,10484374,10484604,10485126,10485326,10486281,10486458,10486867,10488392,10488625,10489748,10489970,10491223,10491404,10492598,10493618,10494415,10495553,10496461,10498902,10500131,	10472721,10473776,10473979,10474238,10474500,10475778,10476058,10476826,10477757,10478224,10479065,10479605,10479895,10481977,10482474,10483005,10483231,10483516,10483844,10484293,10484511,10484728,10485244,10485414,10486352,10486765,10487038,10488542,10488744,10489887,10490074,10491322,10491468,10492691,10493727,10494443,10495710,10496605,10499114,10500190,	0	MYH3	cmpl	cmpl	0,0,0,0,0,0,0,0,1,0,2,0,1,0,0,2,0,0,0,2,0,2,1,0,1,0,0,0,1,0,1,1,0,0,2,1,0,0,0,-1,
665	NM_004589	chr17	-	10524373	10541610	10525160	10541549	6	10524373,10530768,10535913,10536805,10539782,10541276,	10525295,10530884,10536006,10537003,10539873,10541610,	0	SCO1	cmpl	cmpl	0,1,1,1,0,0,
665	NM_020233	chr17	+	10541651	10555600	10548968	10555186	4	10541651,10548951,10550479,10554875,	10541709,10549569,10550596,10555600,	0	C17orf48	cmpl	cmpl	-1,0,1,1,
665	NM_001004313	chr17	-	10557363	10574371	10559494	10573893	6	10557363,10567311,10569052,10570245,10573072,10573821,	10559630,10567371,10569176,10570306,10573102,10574371,	0	TMEM220	cmpl	cmpl	2,2,1,0,0,0,
666	NM_001101387	chr17	-	10666516	10682143	10669273	10669687	2	10666516,10681986,	10669825,10682143,	0	PIRT	cmpl	cmpl	0,-1,
83	NM_207386	chr17	+	11085464	11402921	11085464	11402346	6	11085464,11107407,11223455,11395937,11399781,11401795,	11086102,11107568,11223551,11395994,11399934,11402921,	0	FLJ45455	cmpl	cmpl	0,2,1,1,1,1,
10	NM_001372	chr17	+	11442472	11813790	11442540	11813569	69	11442472,11452170,11454437,11455691,11461452,11463589,11473458,11476628,11480675,11484311,11488672,11491113,11495110,11496802,11508874,11513105,11513411,11523798,11524764,11533607,11537909,11538362,11543772,11545163,11548244,11549066,11563375,11571859,11582921,11586216,11588838,11591597,11596874,11600609,11601586,11607481,11612494,11613163,11625050,11627687,11628341,11637544,11641638,11651773,116…	11442957,11452367,11454596,11455822,11461664,11463823,11473626,11476745,11480826,11484426,11488741,11491240,11495366,11497044,11509010,11513302,11513836,11524021,11524931,11534478,11538040,11538489,11543925,11545289,11548484,11549227,11563532,11571964,11583079,11586355,11589126,11591808,11597002,11600718,11601734,11607656,11612668,11613371,11625216,11627790,11628581,11637706,11641835,11651936,116…	0	DNAH9	cmpl	cmpl	0,0,2,2,1,0,0,0,0,1,2,2,0,1,0,1,0,2,0,2,0,2,0,0,0,0,2,0,0,2,0,0,1,0,1,2,0,0,1,2,0,0,0,2,0,1,0,0,0,0,0,0,0,2,2,0,0,0,0,0,2,1,0,0,0,0,0,0,0,
84	NM_004662	chr17	+	11726943	11813790	11730959	11813569	15	11726943,11727627,11730866,11735818,11738415,11746760,11749702,11767855,11773907,11776055,11777921,11781393,11786344,11805908,11813341,	11727214,11727792,11731007,11735989,11738538,11746954,11749851,11767983,11774135,11776247,11778113,11781564,11786527,11806298,11813790,	0	DNAH9	cmpl	cmpl	-1,-1,0,0,0,0,2,1,0,0,0,0,0,0,0,
92	NM_152904	chr17	+	19930926	20081075	19940556	20080786	8	19930926,19940535,19954331,20048237,20071317,20075662,20076104,20080764,	19930956,19940703,19954467,20049817,20071525,20075736,20076310,20081075,	0	CYTSB	cmpl	cmpl	-1,0,0,1,0,1,0,2,
92	NM_001033553	chr17	+	19930926	20158659	19940556	20157970	15	19930926,19940535,19954331,20048237,20071317,20075662,20076104,20089830,20091123,20097409,20101355,20104096,20140865,20149927,20157880,	19930956,19940703,19954467,20049817,20071525,20075736,20076310,20089976,20091224,20097491,20101512,20104199,20140982,20149987,20158659,	0	CYTSB	cmpl	cmpl	-1,0,0,1,0,1,0,2,1,0,1,2,0,0,0,
92	NM_001033555	chr17	+	19999993	20158659	20000101	20157970	13	19999993,20048237,20071317,20075662,20076104,20089830,20091123,20097409,20101355,20104096,20140865,20149927,20157880,	20000141,20049817,20071525,20075736,20076310,20089976,20091224,20097491,20101512,20104199,20140982,20149987,20158659,	0	CYTSB	cmpl	cmpl	0,1,0,1,0,2,1,0,1,2,0,0,0,
92	NM_001033554	chr17	+	19999993	20081083	20000101	20080786	6	19999993,20048237,20071317,20075662,20076104,20080764,	20000141,20049817,20071525,20075736,20076310,20081083,	0	CYTSB	cmpl	cmpl	0,1,0,1,0,2,
92	NR_023380	chr17	+	20165078	20246096	20246096	20246096	16	20165078,20168087,20179736,20182061,20183384,20186262,20194842,20195161,20201783,20206088,20206826,20208990,20235379,20236268,20244425,20245960,	20165565,20168158,20179985,20182135,20184224,20186399,20194876,20195303,20202001,20206272,20206955,20209935,20235673,20236489,20244468,20246096,	0	CCDC144C	unk	unk	-16
739	NM_001042685	chr17	-	20293767	20311440	20293877	20311375	11	20293767,20295385,20295699,20296255,20296921,20297476,20299207,20300465,20302087,20304256,20311336,	20294024,20295548,20295788,20296297,20296972,20297512,20299303,20300576,20302289,20304348,20311440,	0	LGALS9B	cmpl	cmpl	0,2,0,0,0,0,0,0,2,0,0,
92	NM_001004306	chr17	-	20707299	20740045	20709319	20739925	4	20707299,20710452,20737296,20739581,	20709414,20710608,20737367,20740045,	0	CCDC144NL	cmpl	cmpl	1,1,2,0,
744	NM_015276	chr17	-	20843497	20886944	20846935	20886740	13	20843497,20848106,20848832,20850800,20851774,20855055,20856734,20859656,20861846,20862988,20865017,20872446,20886569,	20846978,20848256,20848895,20850892,20851901,20855214,20856840,20859804,20862016,20863090,20865131,20872579,20886944,	0	USP22	cmpl	cmpl	2,2,2,0,2,2,1,0,1,1,1,0,0,
11	NM_015510	chr17	+	20970849	21035428	20970876	21035058	7	20970849,21015922,21022137,21027498,21028275,21032615,21034852,	20970896,21016101,21022247,21027715,21028368,21032768,21035428,	0	DHRS7B	cmpl	cmpl	0,2,1,0,1,1,1,
745	NM_003876	chr17	-	21041854	21058500	21042228	21058057	2	21041854,21057995,	21042745,21058500,	0	TMEM11	cmpl	cmpl	2,0,
745	NR_024547	chr17	-	21041854	21058500	21058500	21058500	3	21041854,21054840,21057995,	21042745,21055132,21058500,	0	TMEM11	unk	unk	-3
745	NM_152914	chr17	-	21082775	21097171	21087217	21097169	3	21082775,21088011,21097064,	21087335,21088130,21097171,	0	C17orf103	cmpl	cmpl	0,1,0,
746	NM_145109	chr17	+	21128560	21159144	21128825	21158135	12	21128560,21142317,21142782,21144449,21144778,21146047,21147087,21148330,21148955,21156046,21157396,21158051,	21128874,21142384,21142831,21144563,21144898,21146164,21147139,21148458,21149033,21156186,21157442,21159144,	0	MAP2K3	cmpl	cmpl	0,1,2,0,0,0,0,1,0,0,2,0,
746	NM_002756	chr17	+	21135373	21159144	21142355	21158135	14	21135373,21139579,21139990,21142317,21142782,21144449,21144778,21146047,21147087,21148330,21148955,21156046,21157396,21158051,	21135452,21139674,21140115,21142384,21142831,21144563,21144898,21146164,21147139,21148458,21149033,21156186,21157442,21159144,	0	MAP2K3	cmpl	cmpl	-1,-1,-1,0,2,0,0,0,0,1,0,0,2,0,
93	NM_021012	chr17	+	21220291	21263772	21259247	21260549	3	21220291,21252423,21259191,	21220818,21252545,21263772,	0	KCNJ12	cmpl	cmpl	-1,-1,0,
748	NM_001113434	chr17	-	21376454	21395500	21379153	21395278	2	21376454,21394851,	21379392,21395500,	0	C17orf51	cmpl	cmpl	1,0,
750	NM_203392	chr17	+	21749496	21750630	21749627	21750427	2	21749496,21750222,	21749701,21750630,	0	FAM27L	cmpl	cmpl	0,2,
751	NR_027084	chr17	+	21828188	21837197	21837197	21837197	2	21828188,21833550,	21828339,21837197,	0	FLJ36000	unk	unk	-2
757	NM_134265	chr17	+	22645232	22664772	22645548	22663522	7	22645232,22655932,22657934,22660252,22661213,22662661,22663362,	22645588,22656064,22658035,22660425,22661327,22662769,22664772,	0	WSB1	cmpl	cmpl	0,1,1,0,2,2,2,
757	NM_015626	chr17	+	22645232	22664772	22645548	22663522	9	22645232,22652940,22654519,22655932,22657934,22660252,22661213,22662661,22663362,	22645588,22653109,22654788,22656064,22658035,22660425,22661327,22662769,22664772,	0	WSB1	cmpl	cmpl	0,1,2,1,1,0,2,2,2,
99	NM_015194	chr17	-	27843740	28228015	27845889	28228003	22	27843740,27956217,27989852,28004973,28005607,28010245,28063118,28072153,28089383,28096341,28100066,28106622,28111420,28111612,28116008,28118766,28122255,28123919,28126994,28129610,28131706,28227908,	27846046,27956372,27989966,28005078,28005752,28010469,28063326,28072320,28089516,28096416,28100137,28106793,28111535,28111758,28116212,28118883,28122351,28123973,28127160,28129704,28131915,28228015,	0	MYO1D	cmpl	cmpl	2,0,0,0,2,0,2,0,2,2,0,0,2,0,0,0,0,0,2,1,2,0,
800	NM_001033504	chr17	+	28279040	28292780	28282659	28292124	7	28279040,28282605,28284304,28285421,28287462,28290607,28291916,	28279368,28282790,28284436,28285455,28287578,28290667,28292780,	0	TMEM98	cmpl	cmpl	-1,0,2,2,0,2,2,
800	NM_015544	chr17	+	28279040	28292780	28282659	28292124	8	28279040,28282457,28282605,28284304,28285421,28287462,28290607,28291916,	28279368,28282533,28282790,28284436,28285455,28287578,28290667,28292780,	0	TMEM98	cmpl	cmpl	-1,-1,0,2,2,0,2,2,
801	NM_173847	chr17	+	28342994	28349005	28343069	28348909	5	28342994,28346539,28347973,28348575,28348842,	28343103,28346848,28348132,28348654,28349005,	0	SPACA3	cmpl	cmpl	0,1,1,1,2,
12	NM_001094	chr17	-	28364218	29507938	28365095	29507664	10	28364218,28367101,28368735,28372349,28374991,28377056,28379372,28439993,28463047,29507109,	28365197,28367170,28368815,28372441,28375145,28377113,28379523,28440121,28463198,29507938,	0	ACCN1	cmpl	cmpl	0,0,1,2,1,1,0,1,0,0,
100	NM_183377	chr17	-	28364218	28644119	28365095	28643246	10	28364218,28367101,28368735,28372349,28374991,28377056,28379372,28439993,28463047,28642538,	28365197,28367170,28368815,28372441,28375145,28377113,28379523,28440121,28463198,28644119,	0	ACCN1	cmpl	cmpl	0,0,1,2,1,1,0,1,0,0,
694	NR_026756	chr18	+	14327421	14332522	14332522	14332522	4	14327421,14329510,14330380,14331520,	14328895,14329639,14330650,14332522,	0	LOC284233	unk	unk	-4
695	NR_024076	chr18	-	14467955	14488705	14488705	14488705	3	14467955,14480523,14488590,	14469392,14480579,14488705,	0	CXADRP3	unk	unk	-3
695	NM_001137671	chr18	-	14501737	14533599	14501896	14533145	11	14501737,14503660,14512252,14513461,14514911,14520481,14523059,14524899,14527799,14528133,14532624,	14501992,14503784,14512419,14513506,14514982,14520552,14523197,14525006,14527973,14528248,14533599,	0	POTEC	cmpl	cmpl	0,2,0,0,1,2,2,0,0,2,0,
87	NM_001145029	chr18	+	14738238	14842737	14738418	14842479	36	14738238,14742564,14742837,14744897,14747813,14750552,14753684,14759341,14762154,14767983,14769958,14772525,14774334,14774461,14777037,14781399,14786219,14786341,14787659,14787780,14789099,14789221,14792215,14793732,14812481,14812603,14818276,14821381,14827209,14827613,14830586,14832895,14833022,14838714,14840212,14841507,	14738639,14742679,14743011,14745004,14747951,14750617,14754089,14759372,14762227,14768074,14770020,14772613,14774363,14774534,14777099,14781490,14786248,14786414,14787688,14787853,14789128,14789294,14792277,14793823,14812510,14812676,14818307,14821454,14827288,14827675,14830677,14832924,14833095,14838928,14840381,14842737,	0	ANKRD30B	cmpl	cmpl	0,2,0,0,2,2,1,1,2,0,1,0,1,0,1,0,1,0,1,0,1,0,1,0,1,0,1,2,0,1,0,1,0,1,2,0,
701	NR_027417	chr18	-	15303554	15315918	15315918	15315918	6	15303554,15305497,15309502,15313254,15315659,15315891,	15304115,15306764,15309567,15313361,15315729,15315918,	0	LOC644669	unk	unk	-6
735	NR_026956	chr19	-	19728182	19748222	19748222	19748222	3	19728182,19734346,19748135,	19730355,19734455,19748222,	0	LOC284440	unk	unk	-3
91	NM_001099269	chr19	-	19764519	19793560	19766360	19793412	4	19764519,19777839,19778750,19793409,	19767469,19777935,19778877,19793560,	0	ZNF506	cmpl	cmpl	1,1,0,0,
91	NM_001145404	chr19	-	19764519	19793560	19766360	19793412	3	19764519,19778750,19793409,	19767469,19778877,19793560,	0	ZNF506	cmpl	cmpl	1,0,0,
736	NM_021047	chr19	+	19837713	19865293	19837805	19864556	4	19837713,19850289,19851859,19863282,	19837808,19850416,19851955,19865293,	0	ZNF253	cmpl	cmpl	0,0,1,1,
736	NM_031218	chr19	+	19872786	19906766	19872897	19906627	4	19872786,19887088,19888368,19904990,	19872900,19887215,19888464,19906766,	0	ZNF93	cmpl	cmpl	0,0,1,1,
737	NM_001077349	chr19	-	19976226	20011064	19977813	19996092	4	19976226,19994812,19996058,20010981,	19979084,19994908,19996185,20011064,	0	ZNF682	cmpl	cmpl	1,1,0,-1,
737	NM_033196	chr19	-	19976226	20011277	19977813	20011154	4	19976226,19994812,19996058,20011151,	19979084,19994908,19996185,20011277,	0	ZNF682	cmpl	cmpl	1,1,0,0,
92	NM_007138	chr19	+	20049802	20092977	20049941	20091169	4	20049802,20076047,20077029,20089589,	20049944,20076174,20077125,20092977,	0	ZNF90	cmpl	cmpl	0,0,1,1,
738	NM_052852	chr19	+	20139082	20169984	20139139	20169911	4	20139082,20156164,20157795,20168772,	20139169,20156291,20157891,20169984,	0	ZNF486	cmpl	cmpl	0,0,1,1,
739	NR_003128	chr19	+	20229456	20231504	20231504	20231504	1	20229456	20231504	0	LOC284441	unk	unk	-1
740	NM_001039884	chr19	-	20366359	20399602	20369132	20369666	3	20366359,20383589,20399431,	20370846,20383664,20399602,	0	ZNF826	cmpl	cmpl	0,-1,-1,
741	NM_001159293	chr19	-	20512638	20540466	20519237	20540286	4	20512638,20527120,20528354,20540283,	20520622,20527216,20528481,20540466,	0	ZNF737	cmpl	cmpl	1,1,0,0,
742	NM_001076675	chr19	-	20594584	20636242	20598935	20636092	4	20594584,20620329,20620924,20636089,	20600296,20620425,20621051,20636242,	0	ZNF626	cmpl	cmpl	1,1,0,0,
742	NM_145297	chr19	-	20619348	20636242	20620041	20636092	4	20619348,20620329,20620924,20636089,	20620094,20620425,20621051,20636242,	0	ZNF626	cmpl	cmpl	1,1,0,0,
744	NM_003429	chr19	+	20897919	20925343	20898046	20924948	4	20897919,20908669,20909594,20923389,	20898049,20908796,20909693,20925343,	0	ZNF85	cmpl	cmpl	0,0,1,1,
745	NM_025189	chr19	+	20995336	21033493	20995446	21032667	5	20995336,20997434,21008101,21008731,21031276,	20995449,20997527,21008228,21008830,21033493,	0	ZNF430	cmpl	cmpl	0,0,0,1,1,
745	NM_182515	chr19	+	21056810	21099723	21072914	21092975	5	21056810,21058623,21072830,21073457,21091452,	21056994,21058715,21072957,21073556,21099723,	0	ZNF714	cmpl	cmpl	-1,-1,0,1,1,
746	NM_133473	chr19	+	21116679	21160645	21116826	21158677	5	21116679,21118193,21140977,21142213,21157265,	21116829,21118286,21141104,21142309,21160645,	0	ZNF431	cmpl	cmpl	0,0,0,1,1,
747	NM_021269	chr19	-	21265802	21304052	21267915	21303854	4	21265802,21283887,21285142,21303851,	21269381,21283983,21285269,21304052,	0	ZNF708	cmpl	cmpl	1,1,0,0,
747	NR_027130	chr19	+	21333574	21363223	21363223	21363223	5	21333574,21336407,21349879,21350510,21352030,	21333785,21336500,21350006,21350606,21363223,	0	ZNF738	unk	unk	-5
748	NM_001076678	chr19	+	21371760	21402134	21371879	21399626	4	21371760,21379770,21380402,21397554,	21371909,21379897,21380498,21402134,	0	ZNF493	cmpl	cmpl	0,0,1,1,
748	NM_175910	chr19	+	21371760	21402134	21397685	21399626	2	21371760,21397554,	21371909,21402134,	0	ZNF493	cmpl	cmpl	-1,0,
748	NM_145326	chr19	+	21371760	21383439	21371879	21382170	4	21371760,21379770,21380399,21382114,	21371909,21379897,21380498,21383439,	0	ZNF493	cmpl	cmpl	0,0,1,1,
93	NM_001001415	chr19	+	21480276	21512919	21480413	21512720	4	21480276,21504299,21505230,21510921,	21480416,21504426,21505326,21512919,	0	ZNF429	cmpl	cmpl	0,0,1,1,
750	NM_173531	chr19	-	21698682	21742270	21701324	21742071	5	21698682,21718658,21719582,21740335,21742068,	21702631,21718757,21719709,21740428,21742270,	0	ZNF100	cmpl	cmpl	1,1,0,0,0,
750	NR_024523	chr19	+	21725386	21728080	21728080	21728080	1	21725386	21728080	0	LOC641367	unk	unk	-1
751	NM_003423	chr19	-	21779591	21810810	21782248	21810680	4	21779591,21792529,21793736,21810677,	21784449,21792628,21793863,21810810,	0	ZNF43	cmpl	cmpl	1,1,0,0,
752	NM_007153	chr19	-	21940736	21985585	21945324	21985436	7	21940736,21945843,21946811,21948286,21961857,21963424,21985433,	21945380,21946727,21947986,21949449,21961953,21963551,21985585,	0	ZNF208	cmpl	cmpl	1,2,0,1,1,0,0,
753	NM_033468	chr19	+	22027105	22065743	22027274	22064084	4	22027105,22047450,22048110,22062618,	22027277,22047577,22048206,22065743,	0	ZNF257	cmpl	cmpl	0,0,1,1,
754	NM_001001411	chr19	-	22153742	22171593	22154591	22171275	3	22153742,22167657,22171241,	22156228,22167753,22171593,	0	ZNF676	cmpl	cmpl	1,1,0,
755	NM_001098626	chr19	-	22365738	22396988	22366157	22396866	4	22365738,22377430,22378027,22396836,	22367623,22377526,22378154,22396988,	0	ZNF98	cmpl	cmpl	1,1,0,0,
757	NM_020855	chr19	+	22609078	22642266	22628041	22639907	4	22609078,22627948,22628561,22638441,	22609116,22628075,22628657,22642266,	0	ZNF492	cmpl	cmpl	-1,0,1,1,
758	NM_001080409	chr19	-	22730846	22744624	22730846	22744624	8	22730846,22731078,22731580,22732083,22734058,22742946,22743839,22744558,	22731025,22731420,22731976,22733722,22734324,22743042,22743966,22744624,	0	ZNF99	cmpl	cmpl	1,1,1,0,1,1,0,0,
763	NM_003430	chr19	-	23332337	23370109	23334044	23369996	4	23332337,23348383,23349279,23369966,	23337367,23348479,23349406,23370109,	0	ZNF91	cmpl	cmpl	1,1,0,0,
765	NM_138330	chr19	-	23627547	23661857	23627867	23661675	4	23627547,23636755,23637673,23661672,	23629348,23636851,23637800,23661857,	0	ZNF675	cmpl	cmpl	1,1,0,0,
95	NM_138286	chr19	-	23713836	23733533	23718253	23733391	4	23713836,23729464,23730066,23733388,	23719965,23729560,23730193,23733533,	0	ZNF681	cmpl	cmpl	1,1,0,0,
766	NR_003662	chr19	+	23737655	23802759	23802759	23802759	4	23737655,23782467,23783360,23801711,	23737776,23782581,23783456,23802759,	0	RPSAP58	unk	unk	-4
768	NM_203282	chr19	+	24061815	24104494	24061949	24102622	4	24061815,24080581,24081189,24100895,	24061979,24080708,24081285,24104494,	0	ZNF254	cmpl	cmpl	0,0,1,1,
769	NR_003603	chr19	-	24136834	24138089	24138089	24138089	1	24136834	24138089	0	LOC100101266	unk	unk	-1
836	NR_027301	chr19	-	32973241	32976688	32976688	32976688	3	32973241,32975747,32976279,	32974649,32975980,32976688,	0	LOC148189	unk	unk	-3
112	NM_020917	chr19	-	41519001	41550713	41522965	41550634	4	41519001,41543176,41544853,41550625,	41524332,41543275,41544980,41550713,	0	ZFP14	cmpl	cmpl	1,1,0,0,
902	NM_133466	chr19	-	41574700	41601390	41575482	41592531	5	41574700,41588321,41590628,41592522,41601233,	41576852,41588414,41590755,41592609,41601390,	0	ZFP82	cmpl	cmpl	1,1,0,0,-1,
902	NM_032838	chr19	-	41627861	41672177	41631718	41659299	5	41627861,41655652,41656073,41659290,41672154,	41632743,41655748,41656200,41659358,41672177,	0	ZNF566	cmpl	cmpl	1,1,0,0,-1,
902	NM_001145345	chr19	-	41627861	41672303	41631718	41659299	5	41627861,41655652,41656073,41659290,41672215,	41632743,41655748,41656200,41659358,41672303,	0	ZNF566	cmpl	cmpl	1,1,0,0,-1,
902	NM_001145344	chr19	-	41627861	41672303	41631718	41659299	5	41627861,41655652,41656073,41659290,41672227,	41632743,41655748,41656200,41659358,41672303,	0	ZNF566	cmpl	cmpl	1,1,0,0,-1,
902	NM_001145343	chr19	-	41627861	41672303	41631718	41659299	5	41627861,41655652,41656073,41659290,41672227,	41632743,41655751,41656200,41659358,41672303,	0	ZNF566	cmpl	cmpl	1,1,0,0,-1,
903	NM_001012756	chr19	-	41693433	41711010	41696741	41697980	4	41693433,41700771,41707896,41710960,	41698441,41700885,41708115,41711010,	0	ZNF260	cmpl	cmpl	0,-1,-1,-1,
903	NM_020951	chr19	-	41726357	41756037	41729607	41755088	5	41726357,41737411,41738845,41755074,41755881,	41731064,41737538,41738939,41755134,41756037,	0	ZNF529	cmpl	cmpl	1,0,2,0,-1,
903	NM_001145649	chr19	-	41726357	41788018	41729607	41755088	6	41726357,41737411,41738845,41755074,41772356,41787867,	41731064,41737538,41738939,41755134,41772443,41788018,	0	ZNF529	cmpl	cmpl	1,0,2,0,-1,-1,
903	NM_001145650	chr19	-	41726357	41788018	41729607	41738899	5	41726357,41737411,41738845,41772356,41787867,	41731064,41737538,41738939,41772443,41788018,	0	ZNF529	cmpl	cmpl	1,0,0,-1,-1,
903	NR_027239	chr19	-	41762996	41788018	41788018	41788018	3	41762996,41772356,41787867,	41765446,41772443,41788018,	0	ZNF529	unk	unk	-3
903	NM_032825	chr19	+	41788060	41811339	41792656	41810292	5	41788060,41790293,41792643,41793391,41808871,	41788089,41790364,41792795,41793484,41811339,	0	ZNF382	cmpl	cmpl	-1,-1,0,1,1,
904	NM_153257	chr19	-	41820122	41849579	41821394	41847448	6	41820122,41826535,41839189,41841040,41847439,41849431,	41822785,41826604,41839285,41841167,41847528,41849579,	0	ZNF461	cmpl	cmpl	1,1,1,0,0,-1,
904	NM_152603	chr19	+	41872141	41904065	41895211	41903410	4	41872141,41895127,41895522,41901689,	41872239,41895254,41895609,41904065,	0	ZNF567	cmpl	cmpl	-1,0,1,1,
905	NM_206894	chr19	-	42000170	42021124	42001174	42008361	5	42000170,42006026,42006408,42008352,42021078,	42002856,42006122,42006532,42008434,42021124,	0	ZNF790	cmpl	cmpl	1,1,0,0,-1,
905	NM_003419	chr19	+	42033106	42062310	42059572	42061039	3	42033106,42034469,42059526,	42033257,42034646,42062310,	0	ZNF345	cmpl	cmpl	-1,-1,0,
113	NM_001037232	chr19	-	42074092	42099030	42074233	42097909	6	42074092,42090670,42091074,42097706,42097871,42098752,	42075213,42090766,42091201,42097764,42097993,42099030,	0	ZNF829	cmpl	cmpl	1,1,0,2,0,-1,
906	NM_198539	chr19	+	42099073	42134290	42105512	42133830	7	42099073,42100320,42105327,42107941,42119487,42119888,42132253,	42099333,42100390,42105588,42108000,42119614,42119984,42134290,	0	ZNF568	cmpl	cmpl	-1,-1,0,1,0,1,1,
907	NM_144689	chr19	+	42261221	42312491	42271860	42311800	5	42261221,42263086,42271780,42273736,42309869,	42261312,42263130,42271869,42273863,42312491,	0	ZNF420	cmpl	cmpl	-1,-1,0,0,1,
113	NM_199126	chr19	-	42332840	42355173	42334330	42339004	6	42332840,42338606,42338970,42348336,42352580,42355123,	42336348,42338699,42339097,42348438,42352796,42355173,	0	ZNF585A	cmpl	cmpl	1,1,0,-1,-1,-1,
113	NM_152655	chr19	-	42332840	42355455	42334330	42339004	6	42332840,42338606,42338970,42348336,42352580,42355368,	42336348,42338699,42339097,42348438,42352796,42355455,	0	ZNF585A	cmpl	cmpl	1,1,0,-1,-1,-1,
908	NM_152279	chr19	-	42367561	42393291	42367968	42389853	5	42367561,42372402,42372765,42389781,42393182,	42369986,42372495,42372892,42389996,42393291,	0	ZNF585B	cmpl	cmpl	1,1,0,0,-1,
908	NM_152604	chr19	+	42409205	42426414	42413195	42426406	5	42409205,42413150,42418290,42418720,42425210,	42409418,42413204,42418417,42418816,42426414,	0	ZNF383	cmpl	cmpl	-1,0,0,1,1,
909	NM_181786	chr19	+	42517419	42547197	42527426	42546517	6	42517419,42517910,42527351,42529931,42530518,42544850,	42517524,42517999,42527516,42530058,42530614,42547197,	0	HKR1	cmpl	cmpl	-1,-1,0,0,1,1,
909	NM_032453	chr19	+	42553898	42575806	42556940	42572621	5	42553898,42556899,42561861,42563018,42571047,	42553968,42556973,42561988,42563114,42575806,	0	ZNF527	cmpl	cmpl	-1,0,0,1,1,
113	NM_152484	chr19	-	42593899	42650179	42595338	42627663	6	42593899,42608609,42608993,42627648,42648054,42649825,	42597161,42608705,42609120,42627706,42648215,42650179,	0	ZNF569	cmpl	cmpl	1,1,0,0,-1,-1,
910	NM_144694	chr19	+	42651821	42668082	42653096	42667975	5	42651821,42653045,42658622,42659080,42666620,	42652299,42653129,42658749,42659176,42668082,	0	ZNF570	cmpl	cmpl	-1,0,0,1,1,
910	NM_001013659	chr19	+	42689680	42726079	42706181	42720621	8	42689680,42691006,42702925,42705273,42706151,42715097,42716049,42719638,	42689708,42691145,42703054,42705389,42706196,42715224,42716145,42726079,	0	ZNF793	cmpl	cmpl	-1,-1,-1,-1,0,0,1,1,
911	NM_152606	chr19	+	42734147	42796836	42781188	42796004	5	42734147,42781116,42782366,42783750,42794253,	42734407,42781197,42782493,42783846,42796836,	0	ZNF540	cmpl	cmpl	-1,0,0,1,1,
911	NM_016536	chr19	-	42746994	42777513	42747339	42769417	4	42746994,42766711,42769408,42777481,	42749033,42766838,42769486,42777513,	0	ZNF571	cmpl	cmpl	1,0,0,-1,
911	NM_014898	chr19	-	42815228	42838153	42817721	42830563	6	42815228,42826005,42827350,42830554,42837452,42837840,	42819046,42826104,42827477,42830640,42837620,42838153,	0	ZFP30	cmpl	cmpl	1,1,0,0,-1,-1,
113	NM_152605	chr19	-	42850489	42875056	42851905	42852889	4	42850489,42869191,42874261,42874892,	42853297,42869263,42874359,42875056,	0	ZNF781	cmpl	cmpl	0,-1,-1,-1,
912	NM_032689	chr19	-	42879115	42902531	42880780	42894359	5	42879115,42890654,42892436,42894350,42902009,	42882636,42890753,42892563,42894433,42902531,	0	ZNF607	cmpl	cmpl	1,1,0,0,-1,
912	NM_152360	chr19	-	42921040	42962040	42921232	42941076	8	42921040,42940955,42941526,42952484,42954043,42955417,42956140,42962023,	42922935,42941076,42941619,42952577,42954176,42955462,42956231,42962040,	0	ZNF573	cmpl	cmpl	1,0,-1,-1,-1,-1,-1,-1,
950	NM_021016	chr19	-	47917633	47936508	47919973	47936376	7	47917633,47919933,47925114,47925769,47928775,47934715,47936312,	47918082,47920017,47925369,47926048,47929054,47935081,47936508,	0	PSG3	cmpl	cmpl	-1,1,1,1,1,1,0,
950	NM_001130167	chr19	-	47948678	47961671	47949351	47961573	6	47948678,47950324,47950979,47953993,47959907,47961509,	47949368,47950579,47951258,47954272,47960273,47961671,	0	PSG8	cmpl	cmpl	1,1,1,1,1,0,
950	NM_001130168	chr19	-	47948678	47961671	47949351	47961573	5	47948678,47950324,47950979,47953993,47961509,	47949368,47950579,47951258,47954272,47961671,	0	PSG8	cmpl	cmpl	1,1,1,1,0,
950	NM_182707	chr19	-	47950224	47961671	47950286	47961573	5	47950224,47950979,47953993,47959907,47961509,	47950579,47951258,47954272,47960273,47961671,	0	PSG8	cmpl	cmpl	1,1,1,1,0,
951	NR_026824	chr19	-	48032989	48051710	48051710	48051710	7	48032989,48035286,48035547,48040350,48041007,48049940,48051547,	48033374,48035370,48035756,48040605,48041286,48050306,48051710,	0	PSG10	unk	unk	-7
951	NM_006905	chr19	-	48063197	48075711	48064054	48075573	5	48063197,48064747,48067758,48073904,48075509,	48064347,48065026,48068037,48074270,48075711,	0	PSG1	cmpl	cmpl	1,1,1,1,0,
118	NM_001031850	chr19	-	48098079	48113883	48098403	48113784	6	48098079,48102913,48103567,48106571,48112116,48113720,	48098438,48103168,48103846,48106850,48112479,48113883,	0	PSG6	cmpl	cmpl	1,1,1,1,1,0,
118	NM_002782	chr19	-	48099607	48113829	48099645	48113784	6	48099607,48102913,48103567,48106571,48112116,48113720,	48099713,48103168,48103846,48106850,48112479,48113829,	0	PSG6	cmpl	cmpl	1,1,1,1,1,0,
952	NM_002783	chr19	-	48120123	48133170	48120799	48133068	6	48120123,48121764,48122429,48125433,48131395,48133004,	48120816,48122019,48122708,48125712,48131761,48133170,	0	PSG7	cmpl	cmpl	1,1,1,1,1,0,
952	NM_001113410	chr19	-	48203648	48222471	48205989	48222364	5	48203648,48205949,48211107,48214761,48222300,	48204034,48206033,48211362,48215040,48222471,	0	PSG11	cmpl	cmpl	-1,1,1,1,0,
952	NM_002785	chr19	-	48203648	48222471	48205989	48222364	6	48203648,48205949,48211107,48214761,48220682,48222300,	48204034,48206033,48211362,48215040,48221048,48222471,	0	PSG11	cmpl	cmpl	-1,1,1,1,1,0,
952	NM_203287	chr19	-	48203648	48222471	48205989	48222364	5	48203648,48205949,48211107,48214761,48222300,	48204102,48206033,48211362,48215040,48222471,	0	PSG11	cmpl	cmpl	-1,1,1,1,0,
953	NM_031246	chr19	-	48260201	48278654	48262548	48278561	6	48260201,48262508,48267691,48271345,48276872,48278497,	48260593,48262592,48267946,48271624,48277238,48278654,	0	PSG2	cmpl	cmpl	-1,1,1,1,1,0,
119	NM_001130014	chr19	-	48363734	48382528	48366086	48382397	6	48363734,48366046,48371206,48371861,48380773,48382333,	48364127,48366130,48371461,48372140,48381139,48382528,	0	PSG5	cmpl	cmpl	-1,1,1,1,1,0,
119	NM_002781	chr19	-	48363734	48382528	48366086	48382397	6	48363734,48366046,48371206,48371861,48380773,48382333,	48364195,48366130,48371461,48372140,48381139,48382528,	0	PSG5	cmpl	cmpl	-1,1,1,1,1,0,
954	NM_213633	chr19	-	48388693	48401630	48389363	48401528	5	48388693,48390331,48393988,48399877,48401464,	48389380,48390586,48394267,48400243,48401630,	0	PSG4	cmpl	cmpl	1,1,1,1,0,
954	NM_002780	chr19	-	48388693	48401630	48389363	48401528	6	48388693,48390331,48390986,48393988,48399877,48401464,	48389380,48390586,48391265,48394267,48400243,48401630,	0	PSG4	cmpl	cmpl	1,1,1,1,1,0,
954	NM_002784	chr19	-	48449274	48465522	48449600	48465423	6	48449274,48454193,48454848,48457851,48463775,48465359,	48449638,48454448,48455127,48458130,48464141,48465522,	0	PSG9	cmpl	cmpl	1,1,1,1,1,0,
1055	NM_152478	chr19	+	61607529	61628212	61610295	61627549	5	61607529,61610206,61617139,61617525,61626071,	61607633,61610304,61617266,61617621,61628212,	0	ZNF583	cmpl	cmpl	-1,0,0,1,1,
1055	NM_022103	chr19	-	61643017	61680555	61644342	61665551	5	61643017,61661335,61663869,61665518,61680452,	61645922,61661428,61663996,61665610,61680555,	0	ZNF667	cmpl	cmpl	1,1,0,0,-1,
1055	NM_020813	chr19	+	61711023	61732081	61714752	61729129	5	61711023,61714697,61719455,61721662,61727504,	61711101,61714785,61719582,61721758,61732081,	0	ZNF471	cmpl	cmpl	-1,0,0,1,1,
1056	NM_020828	chr19	+	61742128	61759982	61742199	61758573	8	61742128,61742805,61750688,61750987,61752138,61753247,61753690,61756864,	61742407,61742897,61750815,61751083,61752302,61753362,61753786,61759982,	0	ZFP28	cmpl	cmpl	0,1,0,1,1,0,1,1,
1056	NM_001001668	chr19	+	61770701	61786074	61773492	61781763	6	61770701,61771938,61773460,61777574,61777818,61779892,	61771219,61772064,61773552,61777701,61777914,61786074,	0	ZNF470	cmpl	cmpl	-1,-1,0,0,1,1,
1056	NM_021216	chr19	+	61798475	61827356	61824467	61825937	3	61798475,61804686,61824447,	61798608,61804771,61827356,	0	ZNF71	cmpl	cmpl	-1,-1,0,
1057	NM_001005850	chr19	-	61866764	61876058	61866764	61876058	2	61866764,61876039,	61868425,61876058,	0	ZNF835	cmpl	cmpl	1,0,
132	NM_001146326	chr19	-	61977740	62043909	61977867	62027457	12	61977740,61982556,61985132,61993051,62021779,62024830,62025932,62026769,62027441,62029567,62039197,62043766,	61978709,61982652,61985301,61993131,62021882,62024934,62026016,62026859,62027607,62029643,62039284,62043909,	0	ZIM2	cmpl	cmpl	1,1,0,1,0,1,1,1,0,-1,-1,-1,
132	NM_001146327	chr19	-	61977740	62043909	61977867	62027457	12	61977740,61982556,61985132,61993051,62021779,62024830,62025932,62026769,62027441,62029567,62039197,62043766,	61978709,61982652,61985301,61993131,62021882,62024934,62026016,62026859,62027694,62029643,62039284,62043909,	0	ZIM2	cmpl	cmpl	1,1,0,1,0,1,1,1,0,-1,-1,-1,
132	NM_015363	chr19	-	61977740	62043909	61977867	62027457	11	61977740,61982556,61985132,61993051,62021779,62024830,62025932,62026769,62027441,62039197,62043766,	61978709,61982652,61985301,61993131,62021882,62024934,62026016,62026859,62027607,62039284,62043909,	0	ZIM2	cmpl	cmpl	1,1,0,1,0,1,1,1,0,-1,-1,
1058	NM_001146186	chr19	-	62013256	62028186	62016854	62027835	7	62013256,62020925,62021779,62024830,62025932,62026772,62027441,	62020759,62021015,62021882,62024934,62026016,62026859,62028186,	0	PEG3	cmpl	cmpl	1,1,0,1,1,1,0,
1058	NM_001146184	chr19	-	62013256	62043906	62016854	62027835	9	62013256,62020925,62021779,62024830,62025932,62026772,62027441,62039197,62043761,	62020759,62021015,62021882,62024934,62026016,62026859,62027921,62039284,62043906,	0	PEG3	cmpl	cmpl	1,1,0,1,1,1,0,-1,-1,
1058	NM_001146185	chr19	-	62013256	62043906	62016854	62027457	9	62013256,62020925,62021779,62024830,62025932,62026772,62027441,62039197,62043761,	62020759,62021015,62021882,62024934,62026016,62026859,62027607,62039284,62043906,	0	PEG3	cmpl	cmpl	1,1,0,1,1,1,0,-1,-1,
1058	NM_001146187	chr19	-	62013256	62043906	62016854	62027457	9	62013256,62020925,62021779,62024830,62025932,62026769,62027441,62039197,62043761,	62020759,62021018,62021882,62024934,62026016,62026859,62027607,62039284,62043906,	0	PEG3	cmpl	cmpl	1,1,0,1,1,1,0,-1,-1,
1058	NM_006210	chr19	-	62013256	62043906	62016854	62027835	10	62013256,62020925,62021779,62024830,62025932,62026772,62027441,62029567,62039197,62043761,	62020759,62021015,62021882,62024934,62026016,62026859,62027921,62029643,62039284,62043906,	0	PEG3	cmpl	cmpl	1,1,0,1,1,1,0,-1,-1,-1,
1058	NR_023847	chr19	+	62016539	62016973	62016973	62016973	1	62016539	62016973	0	PEG3AS	unk	unk	-1
1058	NR_024059	chr19	+	62044081	62051734	62051734	62051734	2	62044081,62051131,	62044766,62051734,	0	MIMT1	unk	unk	-2
782	NR_004846	chr20	+	25938434	25950430	25950430	25950430	5	25938434,25947467,25947711,25948464,25949271,	25938525,25947548,25947838,25948560,25950430,	0	LOC100134868	unk	unk	-5
783	NR_026713	chr20	+	25983249	26015552	26015552	26015552	5	25983249,25997552,26002405,26009799,26011529,	25983721,25997840,26002505,26010026,26015552,	0	FAM182A	unk	unk	-5
783	NR_003678	chr20	-	26032051	26042677	26042677	26042677	2	26032051,26042514,	26032307,26042677,	0	C20orf191	unk	unk	-2
800	NR_003579	chr20	+	28225539	28247668	28247668	28247668	8	28225539,28227921,28236789,28239533,28241887,28245198,28246271,28247558,	28225762,28227988,28236915,28239645,28241992,28245290,28246382,28247668,	0	FRG1B	unk	unk	-8
808	NM_001037730	chr20	+	29309127	29311096	29309127	29311096	2	29309127,29310923,	29309221,29311096,	0	DEFB115	cmpl	cmpl	0,1,
808	NM_001037731	chr20	-	29354675	29360049	29354675	29360049	2	29354675,29359982,	29354917,29360049,	0	DEFB116	cmpl	cmpl	1,0,
809	NM_054112	chr20	+	29420088	29424825	29420114	29424634	2	29420088,29424320,	29420172,29424825,	0	DEFB118	cmpl	cmpl	0,1,
809	NM_153289	chr20	-	29428627	29442067	29428709	29441947	2	29428627,29441886,	29428903,29442067,	0	DEFB119	cmpl	cmpl	1,0,
809	NM_173460	chr20	-	29428627	29442067	29428872	29441947	3	29428627,29429815,29441886,	29428903,29429855,29442067,	0	DEFB119	cmpl	cmpl	2,1,0,
809	NM_153323	chr20	-	29440431	29442067	29440488	29441947	2	29440431,29441886,	29440694,29442067,	0	DEFB119	cmpl	cmpl	1,0,
809	NM_001011878	chr20	-	29456360	29457651	29456376	29457616	2	29456360,29457558,	29456549,29457651,	0	DEFB121	cmpl	cmpl	1,0,
809	NR_002577	chr20	+	29472902	29480638	29480638	29480638	3	29472902,29480006,29480481,	29473142,29480099,29480638,	0	DEFB122	unk	unk	-3
810	NM_153324	chr20	+	29492071	29501721	29492162	29501638	2	29492071,29501492,	29492220,29501721,	0	DEFB123	cmpl	cmpl	0,1,
13	NM_133170	chr20	-	40134805	41251971	40142932	41251787	32	40134805,40143935,40146735,40147781,40160474,40164177,40166622,40168839,40172386,40177252,40180456,40181988,40190807,40203968,40223405,40261293,40298282,40310740,40332450,40344542,40377776,40412681,40414137,40510273,40534319,40739919,40818515,40833488,40842271,40853248,40947860,41251699,	40142986,40144071,40146899,40147907,40160606,40164351,40166772,40168975,40172541,40177369,40180554,40182025,40190884,40204056,40223596,40261442,40298312,40310876,40332507,40344579,40378050,40412784,40414339,40510383,40534616,40740213,40818690,40833604,40842353,40853520,40947986,41251971,	0	PTPRT	cmpl	cmpl	0,2,0,0,0,0,0,2,0,0,1,0,1,0,1,2,2,1,1,0,2,1,0,1,1,1,0,1,0,1,1,0,
13	NM_007050	chr20	-	40134805	41251971	40142932	41251787	31	40134805,40143935,40146735,40147781,40160474,40164177,40166622,40168839,40172386,40177252,40180456,40181988,40190807,40203968,40223405,40261293,40298282,40310740,40344542,40377776,40412681,40414137,40510273,40534319,40739919,40818515,40833488,40842271,40853248,40947860,41251699,	40142986,40144071,40146899,40147907,40160606,40164351,40166772,40168975,40172541,40177369,40180554,40182025,40190884,40204056,40223596,40261442,40298312,40310876,40344579,40378050,40412784,40414339,40510383,40534616,40740213,40818690,40833604,40842353,40853520,40947986,41251971,	0	PTPRT	cmpl	cmpl	0,2,0,0,0,0,0,2,0,0,1,0,1,0,1,2,2,1,0,2,1,0,1,1,1,0,1,0,1,1,0,
16	NM_001794	chr20	+	59260953	59945694	59260964	59945396	16	59260953,59263276,59752013,59781453,59853118,59861204,59882178,59903360,59918872,59931903,59932786,59936642,59938061,59941437,59942508,59945189,	59261021,59263388,59752240,59781633,59853274,59861349,59882351,59903498,59919058,59932157,59932929,59936876,59938295,59941577,59942673,59945694,	0	CDH4	cmpl	cmpl	0,0,1,0,0,0,1,0,0,0,2,1,1,1,0,0,
82	NM_199259	chr21	-	9928613	10012791	9928775	9995604	23	9928613,9930695,9932177,9936233,9938240,9941954,9943804,9955722,9955909,9956807,9963778,9964581,9964791,9966538,9973136,9974783,9981611,9991879,9993162,9995593,10006915,10009639,10012633,	9928911,9930766,9932270,9936313,9938346,9942035,9943866,9955811,9955991,9956868,9963843,9964645,9964891,9966658,9973298,9974834,9981671,9991933,9993216,9995647,10006973,10009748,10012791,	0	TPTE	cmpl	cmpl	2,0,0,1,0,0,1,2,1,0,1,0,2,2,2,2,2,2,2,0,-1,-1,-1,
82	NM_199260	chr21	-	9928613	10012791	9928775	9995604	22	9928613,9930695,9932177,9936233,9938240,9941954,9943804,9955722,9955909,9956807,9963778,9964581,9964791,9966538,9973136,9974783,9991879,9993162,9995593,10006915,10009639,10012633,	9928911,9930766,9932270,9936313,9938346,9942035,9943866,9955811,9955991,9956868,9963843,9964645,9964891,9966658,9973298,9974834,9991933,9993216,9995647,10006973,10009748,10012791,	0	TPTE	cmpl	cmpl	2,0,0,1,0,0,1,2,1,0,1,0,2,2,2,2,2,2,0,-1,-1,-1,
82	NM_199261	chr21	-	9928613	10012791	9928775	9995604	24	9928613,9930695,9932177,9936233,9938240,9941954,9943804,9955722,9955909,9956807,9963778,9964581,9964791,9966538,9973136,9974783,9981611,9990945,9991879,9993162,9995593,10006915,10009639,10012633,	9928911,9930766,9932270,9936313,9938346,9942035,9943866,9955811,9955991,9956868,9963843,9964645,9964891,9966658,9973298,9974834,9981671,9990999,9991933,9993216,9995647,10006973,10009748,10012791,	0	TPTE	cmpl	cmpl	2,0,0,1,0,0,1,2,1,0,1,0,2,2,2,2,2,2,2,2,0,-1,-1,-1,
82	NM_181704	chr21	-	10042712	10120796	10119412	10120608	9	10042712,10042980,10048593,10060598,10069351,10071320,10080031,10119412,10120594,	10042788,10043082,10048710,10061300,10069466,10071492,10080195,10119518,10120796,	0	BAGE4	cmpl	cmpl	-1,-1,-1,-1,-1,-1,-1,2,0,
82	NM_182484	chr21	-	10042712	10120796	10119413	10120608	9	10042712,10042980,10048593,10060598,10069351,10071320,10080031,10119413,10120594,	10042788,10043082,10048710,10061300,10069466,10071492,10080195,10119518,10120796,	0	BAGE5	incmpl	cmpl	-1,-1,-1,-1,-1,-1,-1,2,0,
82	NM_182482	chr21	-	10042712	10120796	10071441	10120588	10	10042712,10042980,10048593,10051468,10060598,10069351,10071320,10080031,10119416,10120573,	10042788,10043082,10048710,10051588,10061300,10069466,10071492,10080194,10119517,10120796,	0	BAGE2	cmpl	cmpl	-1,-1,-1,-1,-1,-1,0,2,0,0,
82	NM_182481	chr21	-	10042712	10120796	10071441	10120588	10	10042712,10042980,10048593,10051468,10060598,10069351,10071320,10080031,10119416,10120573,	10042788,10043082,10048710,10051588,10061300,10069466,10071492,10080194,10119517,10120796,	0	BAGE3	cmpl	cmpl	-1,-1,-1,-1,-1,-1,0,2,0,0,
82	NM_001187	chr21	-	10079666	10120808	10119413	10120608	5	10079666,10081596,10111612,10119413,10120594,	10080194,10081688,10111624,10119518,10120808,	0	BAGE	incmpl	cmpl	-1,-1,-1,2,0,
85	NR_026916	chr21	+	13332357	13412440	13412440	13412440	12	13332357,13336693,13336970,13339354,13343156,13345987,13354657,13357031,13359366,13361043,13363366,13412029,	13332616,13336808,13337144,13339462,13343221,13346894,13355075,13357150,13359891,13361240,13363484,13412440,	0	C21orf99	unk	unk	-12
691	NM_174981	chr21	+	13904368	13935777	13904420	13935758	11	13904368,13909314,13909588,13912540,13914349,13916996,13922573,13924047,13925132,13933706,13935536,	13904941,13909429,13909762,13912647,13914487,13917067,13922644,13924092,13925299,13933830,13935777,	0	POTED	cmpl	cmpl	0,2,0,0,2,2,1,0,0,2,0,
691	NM_001013729	chr21	-	13973491	13975330	13973781	13974201	1	13973491	13975330	0	LOC441956	cmpl	cmpl	0
692	NR_026755	chr21	-	14137325	14142556	14142556	14142556	6	14137325,14138213,14139196,14140204,14140950,14142281,	14137624,14138327,14139466,14140333,14141141,14142556,	0	C21orf15	unk	unk	-6
693	NR_027270	chr21	-	14237966	14274636	14274636	14274636	6	14237966,14239230,14245258,14245423,14248257,14273893,	14238054,14239301,14245331,14245452,14248342,14274636,	0	C21orf81	unk	unk	-6
86	NM_198996	chr21	-	14403005	14501125	14403184	14501115	10	14403005,14438814,14446764,14457610,14459414,14460553,14475949,14480152,14483225,14501006,	14403272,14438991,14446876,14457715,14459582,14460643,14476051,14480261,14483611,14501125,	0	LIPI	cmpl	cmpl	2,2,1,1,1,1,1,0,1,0,
695	NM_144770	chr21	+	14510336	14522564	14510378	14521485	5	14510336,14513754,14515288,14518629,14521071,	14510474,14513917,14515361,14518729,14522564,	0	RBM11	cmpl	cmpl	0,0,1,2,0,
696	NR_003088	chr21	+	14567990	14585577	14585577	14585577	5	14567990,14573787,14581741,14582595,14585477,	14568349,14573849,14581889,14582738,14585577,	0	ABCC13	unk	unk	-5
696	NR_003087	chr21	+	14567990	14595563	14595563	14595563	6	14567990,14573787,14581741,14582595,14585761,14593629,	14568349,14573849,14581889,14582738,14585939,14595563,	0	ABCC13	unk	unk	-6
97	NR_024027	chr21	-	25680004	25725884	25725884	25725884	5	25680004,25714890,25718736,25723948,25725360,	25680522,25714983,25718832,25724192,25725884,	0	NCRNA00158	unk	unk	-5
696	NM_001136213	chr22	-	14636331	14667937	14638185	14667885	11	14636331,14638184,14646928,14648136,14649872,14655206,14657747,14659194,14662144,14662477,14667253,	14636677,14638303,14647095,14648181,14649943,14655277,14657885,14659301,14662318,14662592,14667937,	0	POTEH	cmpl	cmpl	-1,2,0,0,1,2,2,0,0,2,0,
698	NM_001005239	chr22	-	14828823	14829804	14828823	14829804	1	14828823	14829804	0	OR11H1	cmpl	cmpl	0
702	NM_014406	chr22	-	15451647	15453700	15451766	15453440	1	15451647	15453700	0	CCT8L2	cmpl	cmpl	0
87	NR_001591	chr22	+	15462800	15509720	15509720	15509720	9	15462800,15472547,15474966,15483730,15497929,15499468,15508057,15508552,15509416,	15463105,15472783,15475068,15483787,15497980,15499630,15508147,15508675,15509720,	0	psiTPTE22	unk	unk	-9
704	NM_175878	chr22	-	15644305	15682584	15644508	15668963	4	15644305,15660660,15668628,15682496,	15645299,15660914,15668973,15682584,	0	XKR3	cmpl	cmpl	1,2,0,-1,
704	NR_003607	chr22	+	15688363	15690225	15690225	15690225	2	15688363,15689431,	15688950,15690225,	0	CECR8	unk	unk	-2
88	NM_001037814	chr22	-	15822826	15869112	15823622	15869004	10	15822826,15824614,15825655,15826067,15826989,15829187,15830832,15848849,15852762,15868830,	15823766,15824719,15825752,15826158,15827254,15829273,15831083,15849057,15853066,15869112,	0	GAB4	cmpl	cmpl	0,0,2,1,0,1,2,1,0,0,
706	NR_015352	chr22	+	15897459	15919682	15919682	15919682	4	15897459,15905762,15908213,15917962,	15898234,15905890,15908316,15919682,	0	CECR7	unk	unk	-4
706	NM_014339	chr22	+	15945848	15971389	15945981	15970710	13	15945848,15957951,15958686,15959664,15961244,15962885,15963028,15964383,15965615,15966480,15966742,15968616,15969196,	15946119,15957976,15958833,15959777,15961371,15962933,15963192,15964467,15965700,15966492,15966844,15968658,15971389,	0	IL17RA	cmpl	cmpl	0,0,1,1,0,1,1,0,0,1,1,1,1,
706	NM_031890	chr22	-	15977189	15982143	15980280	15982017	1	15977189	15982143	0	CECR6	cmpl	cmpl	0
707	NM_017829	chr22	-	15998409	16026177	15998910	16026134	8	15998409,15999439,16001948,16003987,16005913,16009337,16010431,16026098,	15999247,15999628,16002123,16004021,16006007,16009450,16010635,16026177,	0	CECR5	cmpl	cmpl	2,2,1,0,2,0,0,0,
707	NM_033070	chr22	-	15998409	16020169	15998910	16020141	8	15998409,15999439,16001948,16003987,16005913,16009337,16010431,16020015,	15999247,15999628,16002123,16004021,16006007,16009450,16010635,16020169,	0	CECR5	cmpl	cmpl	2,2,1,0,2,0,0,0,
707	NR_024482	chr22	+	16020278	16026334	16026334	16026334	2	16020278,16026158,	16020441,16026334,	0	CECR4	unk	unk	-2
707	NR_024483	chr22	+	16020278	16026334	16026334	16026334	2	16020278,16026158,	16020727,16026334,	0	CECR4	unk	unk	-2
707	NM_177405	chr22	-	16040191	16060545	16042372	16060468	7	16040191,16042709,16043493,16049228,16050831,16052572,16060438,	16042466,16042912,16043651,16049337,16050922,16052700,16060545,	0	CECR1	cmpl	cmpl	2,0,1,0,2,0,0,
707	NM_017424	chr22	-	16040193	16070779	16042372	16070567	9	16040193,16042709,16043493,16049228,16050831,16052572,16064452,16067960,16070245,	16042466,16042912,16043651,16049337,16050922,16052700,16064663,16068180,16070779,	0	CECR1	cmpl	cmpl	2,0,1,0,2,0,2,1,0,
88	NM_031413	chr22	+	16336627	16413845	16336627	16412540	18	16336627,16356434,16358441,16359662,16362113,16363878,16370844,16383143,16396787,16398208,16398328,16398681,16400100,16401527,16401845,16407837,16411715,16412534,	16336724,16356618,16358581,16359767,16362163,16364048,16370928,16383353,16396921,16398246,16398420,16398808,16400489,16401656,16402692,16409254,16411827,16413845,	0	CECR2	incmpl	cmpl	1,2,0,2,2,1,0,0,0,2,1,0,1,0,0,1,2,0,
12	NM_133642	chr22	-	31999061	32646416	32000412	32487463	15	31999061,32003045,32009187,32030214,32042070,32063631,32107904,32110177,32158146,32290833,32330420,32352227,32376352,32487357,32645982,	32000610,32003241,32009334,32030493,32042234,32063787,32108030,32110290,32158251,32291005,32330544,32352310,32376654,32487545,32646416,	0	LARGE	cmpl	cmpl	0,2,2,2,0,0,0,1,1,0,2,0,1,0,-1,
12	NM_004737	chr22	-	31999061	32646416	32000412	32487463	16	31999061,32003045,32009187,32030214,32042070,32063631,32107904,32110177,32158146,32290833,32330420,32352227,32376352,32487357,32582727,32645982,	32000610,32003241,32009334,32030493,32042234,32063787,32108030,32110290,32158251,32291005,32330544,32352310,32376654,32487545,32582790,32646416,	0	LARGE	cmpl	cmpl	0,2,2,2,0,0,0,1,1,0,2,0,1,0,-1,-1,
655	NR_001547	chrY	-	9214669	9220483	9220483	9220483	4	9214669,9216600,9219793,9220369,	9214700,9216778,9219897,9220483,	0	RBMY1A3P	unk	unk	-4
655	NR_001546	chrY	-	9227488	9232441	9232441	9232441	2	9227488,9232359,	9227665,9232441,	0	TTTY20	unk	unk	-2
655	NR_001553	chrY	-	9247188	9252791	9252791	9252791	4	9247188,9250798,9252457,9252689,	9247248,9250957,9252603,9252791,	0	CYorf16	unk	unk	-4
															Table S2
