# Supplementary material for: Initial Genomics of the Human Nucleolus
Source: PLoS Genet. 2010 Mar 26;6(3):e1000889. doi: 10.1371/journal.pgen.1000889 (PMC2845662; doi:10.1371/journal.pgen.1000889)
Supplement: Table S3 — Biological processes and molecular functions associated with NAD-located RefSeq genes. Statistical analysis of feature enrichment compared to the genome was performed using the FatiGO strategy [48] included in the Babelomics suite (www.babelomics.org). Results are summarised in Figure S3 and S4 as graphs. (0.02 MB XLS) [file pgen.1000889.s014.xls]

## Sheet: Table S3 gene ontology
#BiologicalProcess	% in NADs	% in genome	p-value	adjusted p-value
sensory perception (GO:0007600)	75.35	24.65	2.15809e-17	4.6399e-15
response to other organism (GO:0051707)	83.24	16.76	3.02416e-16	3.25097e-14
reproductive process in a multicellular organism (GO:0048609)	83.28	16.72	2.52218e-07	1.80756e-05
response to xenobiotic stimulus (GO:0009410)	90.12	9.88	7.34514e-07	3.94801e-05
peptide metabolic process (GO:0006518)	92.29	7.71	3.72675e-05	0.0016025
striated muscle contraction (GO:0006941)	86.46	13.54	0.000243095	0.00871089
response to bacterium (GO:0009617)	91.95	8.05	1.09232e-26	4.60958e-24
sensory perception of chemical stimulus (GO:0007606)	82.53	17.47	5.74007e-26	1.21115e-23
pregnancy (GO:0007565)	88.62	11.38	2.48529e-09	3.49598e-07
response to fungus (GO:0009620)	94.53	5.47	6.03708e-09	5.0953e-07
keratinocyte differentiation (GO:0030216)	92.11	7.89	5.97161e-09	5.0953e-07
xenobiotic metabolic process (GO:0006805)	90.68	9.32	4.58362e-07	3.22381e-05
peptide biosynthetic process (GO:0043043)	95.89	4.11	2.12361e-06	0.000128023
cell surface receptor linked signal transduction (GO:0007166)	61.81	38.19	3.73355e-06	0.000196945
regulation of liquid surface tension (GO:0050828)	95.7	4.3	1.88066e-05	0.000881818
defense response to bacterium (GO:0042742)	92.56	7.44	6.59991e-28	4.14474e-25
sensory perception of smell (GO:0007608)	83.39	16.61	1.37946e-27	4.3315e-25
G-protein coupled receptor protein signaling pathway (GO:0007186)	69.22	30.78	3.19274e-11	6.68346e-09
defense response to fungus (GO:0050832)	96.02	3.98	5.54072e-10	8.69894e-08
tissue development (GO:0009888)	76.57	23.43	1.02331e-08	1.28527e-06
antimicrobial peptide production (GO:0002775)	98.12	1.88	1.41329e-06	0.000147924
mbryo implantation (GO:0007566)	92.63	7.37	3.0365e-05	0.00272418
tissue morphogenesis (GO:0048729)	93.14	6.86	1.31582e-22	9.4081e-20
ectoderm development (GO:0007398)	88.18	11.82	6.44264e-17	2.30324e-14
defense response to Gram-positive bacterium (GO:0050830)	97.09	2.91	3.60997e-09	8.60376e-07
regulation of transcription (GO:0045449)	62.34	37.66	3.66787e-08	6.55632e-06
transcription, DNA-dependent (GO:0006351)	62.08	37.92	1.85521e-07	2.65296e-05
antimicrobial peptide biosynthetic process (GO:0002777)	98.43	1.57	5.9083e-07	7.04072e-05
antibacterial humoral response (GO:0019731)	95.91	4.09	1.22049e-05	0.00124664
epidermis development (GO:0008544)	88.46	11.54	3.30495e-17	2.72989e-14
antibacterial peptide production (GO:0002778)	98.34	1.66	7.6049e-07	0.000157041
regulation of antimicrobial peptide biosynthetic process (GO:0002805)	98.34	1.66	7.6049e-07	0.000157041
regulation of transcription, DNA-dependent (GO:0006355)	61.39	38.61	4.97144e-07	0.00015704
#MolecularFunction	% in NADs	% in genome	p-value	adjusted p-value
receptor activity (GO:0004872)	66.82	33.18	6.44003e-11	7.01963e-09
nucleic acid binding (GO:0003676)	58.37	41.63	3.98909e-05	0.00217406
microfilament motor activity (GO:0000146)	92.79	7.21	0.000112836	0.00409972
ion binding (GO:0043167)	55.96	44.04	0.00128445	0.0350014
transmembrane receptor activity (GO:0004888)	71.49	28.51	1.32864e-14	3.83977e-12
receptor regulator activity (GO:0030545)	96.1	3.9	2.0297e-08	2.93291e-06
G-protein coupled receptor activity (GO:0004930)	75.31	24.69	1.05577e-17	5.58503e-15
receptor inhibitor activity (GO:0030547)	97.24	2.76	3.30315e-09	8.73684e-07
rhodopsin-like receptor activity (GO:0001584)	75.68	24.32	2.86865e-18	2.32073e-15
interleukin-1 receptor binding (GO:0005149)	96.75	3.25	1.54315e-12	6.24205e-10
fibroblast growth factor receptor binding (GO:0005104)	97.32	2.68	3.42153e-10	9.22673e-08
receptor antagonist activity (GO:0048019)	97	3	6.22721e-09	1.25945e-06
zinc ion binding (GO:0008270)	58.94	41.06	6.63134e-05	0.0107295
olfactory receptor activity (GO:0004984)	82.82	17.18	5.84504e-32	3.04527e-29
fibroblast growth factor receptor antagonist activity (GO:0030353)	97.51	2.49	2.78564e-09	7.25658e-07
interleukin-1 receptor antagonist activity (GO:0005152)	98.29	1.71	8.41986e-11	1.94499e-08
				Table S3
