# Supplementary material for: Initial Genomics of the Human Nucleolus
Source: PLoS Genet. 2010 Mar 26;6(3):e1000889. doi: 10.1371/journal.pgen.1000889 (PMC2845662; doi:10.1371/journal.pgen.1000889)
Supplement: Table S4 — List of D4Z4 major satellite containing chromosomal regions of the hg18 genome build. BLAT search was performed using the HUMFSHD sequence (GenBank Accession: D38024) as query. Chromosomal regions with more than 10% (330 bp) homology were indicated on the NAD map (Figure S3). (0.02 MB XLS) [file pgen.1000889.s015.xls]

## Sheet: Table S4 D4Z4 BLAT
QUERY	SCORE	START	END	QSIZE	IDENTITY	CHRO	STRAND	START	END	SPAN
HUMFSHD	3238	1	3303	3303	99.3%	4	+	191237748	191241047	3300
HUMFSHD	3236	1	3303	3303	99.3%	4	+	191244341	191247640	3300
HUMFSHD	3228	1	3303	3303	99.3%	4	+	191234454	191244340	9887
HUMFSHD	3223	1	3303	3303	99.0%	4	+	191227868	191231160	3293
HUMFSHD	3197	1	3303	3303	98.9%	10	+	135335449	135345366	9918
HUMFSHD	3195	1	3303	3303	98.8%	10	+	135328829	135335448	6620
HUMFSHD	3193	1	3303	3303	98.8%	10	+	135332139	135338757	6619
HUMFSHD	3106	1	3303	3303	99.1%	4	+	191231161	191234453	3293
HUMFSHD	2915	300	3303	3303	98.9%	10	+	135329114	135332138	3025
HUMFSHD	2900	337	3303	3303	99.4%	4	+	191224894	191227867	2974
HUMFSHD	2731	1	2818	3303	98.8%	10	+	135342057	135348186	6130
HUMFSHD	2661	53	2818	3303	98.6%	10	+	135338810	135341577	2768
HUMFSHD	2494	1	2687	3303	98.9%	4	+	191241048	191243723	2676
HUMFSHD	2091	1	3303	3303	91.8%	Y	+	11924077	11949496	25420
HUMFSHD	1826	970	3302	3303	90.9%	Y	+	11921804	11938722	16919
HUMFSHD	1757	964	3303	3303	89.9%	Y	+	11929800	11932085	2286
HUMFSHD	1360	1257	3293	3303	94.4%	4	-	191179364	191181226	1863
HUMFSHD	1239	1039	3293	3303	90.9%	3	+	75800140	75802214	2075
HUMFSHD	1181	2110	3303	3303	99.5%	4	+	191223378	191224570	1193
HUMFSHD	946	929	3070	3303	84.2%	12	-	34252624	34254827	2204
HUMFSHD	887	2392	3303	3303	98.6%	10	+	135327924	135328828	905
HUMFSHD	718	1	762	3303	97.8%	4	+	191247641	191248399	759
HUMFSHD	655	1175	3282	3303	83.2%	16	-	33845528	33847244	1717
HUMFSHD	644	1604	2433	3303	88.7%	Y	+	11937043	11937864	822
HUMFSHD	599	2688	3303	3303	98.4%	4	+	191237138	191237747	610
HUMFSHD	599	2549	3303	3303	90.0%	Y	+	11923337	11924076	740
HUMFSHD	492	1	1413	3303	89.5%	Y	+	11938724	11947671	8948
HUMFSHD	441	2344	3303	3303	82.0%	16	-	33851024	33851936	913
HUMFSHD	383	2347	3303	3303	86.3%	9	-	67903074	67904010	937
^ score >10% of HUMFSHD size (330 bp)
HUMFSHD	322	2977	3303	3303	99.4%	18	-	102207	102534	328
HUMFSHD	311	1	343	3303	94.9%	10	+	135348666	135348995	330
HUMFSHD	306	1175	2888	3303	80.0%	Y	-	10619387	10620765	1379
HUMFSHD	281	1	343	3303	95.2%	18	-	101829	102206	378
HUMFSHD	232	1	325	3303	87.6%	Y	+	11949497	11949803	307
HUMFSHD	220	54	289	3303	95.3%	10	+	135345420	135345651	232
HUMFSHD	209	2346	2775	3303	84.9%	16	+	33852426	33852847	422
HUMFSHD	197	1121	1357	3303	90.7%	12	-	17141894	17142129	236
HUMFSHD	99	3036	3293	3303	80.7%	Y	-	10623334	10623564	231
HUMFSHD	91	2226	2353	3303	88.9%	3	+	126879333	126879462	130
HUMFSHD	50	1471	1540	3303	96.4%	14	-	99463903	99463981	79
HUMFSHD	46	463	580	3303	69.3%	5	+	168085961	168086014	54
HUMFSHD	45	1471	1538	3303	77.0%	16	-	27057544	27057596	53
HUMFSHD	37	462	578	3303	61.0%	15	+	58429623	58429663	41
HUMFSHD	37	464	505	3303	84.3%	18	-	34453381	34453418	38
HUMFSHD	36	465	505	3303	97.4%	8	-	7260665	7260713	49
HUMFSHD	36	449	494	3303	76.4%	12	-	3034145	3034182	38
HUMFSHD	33	462	505	3303	81.1%	5	+	168085954	168085993	40
HUMFSHD	32	467	505	3303	82.4%	17	+	73388377	73388411	35
HUMFSHD	32	1502	1533	3303	100.0%	X	-	47394161	47394192	32
HUMFSHD	31	462	494	3303	97.0%	12	-	3021095	3021127	33
HUMFSHD	30	1500	1539	3303	78.2%	1	+	201735928	201735960	33
HUMFSHD	29	125	156	3303	96.8%	14	-	103447092	103447127	36
HUMFSHD	29	462	494	3303	97.0%	15	+	58429335	58429375	41
HUMFSHD	28	474	505	3303	96.7%	7	-	66739349	66739388	40
HUMFSHD	27	463	504	3303	71.0%	6	+	39192196	39192229	34
HUMFSHD	27	1500	1538	3303	90.0%	14	-	99463911	99463948	38
HUMFSHD	26	464	489	3303	100.0%	5	+	179671810	179671835	26
HUMFSHD	26	1506	1531	3303	100.0%	14	-	54667211	54667236	26
HUMFSHD	25	1506	1530	3303	100.0%	15	+	87566159	87566183	25
HUMFSHD	22	1471	1492	3303	100.0%	12	-	81793931	81793952	22
HUMFSHD	20	1471	1490	3303	100.0%	12	-	84839888	84839907	20
HUMFSHD	20	1471	1490	3303	100.0%	14	+	92255344	92255363	20
									Table S4
