# Supplementary material for: Initial Genomics of the Human Nucleolus
Source: PLoS Genet. 2010 Mar 26;6(3):e1000889. doi: 10.1371/journal.pgen.1000889 (PMC2845662; doi:10.1371/journal.pgen.1000889)
Supplement: Table S5 — Statistical analysis of sequence features of NADs. Sequence features in NADs, genome and LADs were extracted from the UCSC Table Browser. Fisher's exact test was performed to assess the significance of feature enrichments and the p-values are indicated. One-sided Fisher's exact test was applied to test enrichment of genes of the selected gene families in NADs over the genome values. Two-sided Fisher's exact test was applied to test enrichment/depletion of RNA genes and repeat families in NADs over the genome values. The statistical analysis of the enrichment of satellite repeats and depletion of SINE and in particular MIR repeats in NADs resulted in p = 0, thus they are not listed in the table. Although the differences between the observed NAD and genomic frequencies of other repeat types (LINE, Alu, LTR, DNA; p<<0.001) were also significant, the absolute differences were in these cases smaller than for satellites and MIRs and thus it is less likely that the latter repeats could possess specific nucleolar targeting and/or anchoring potential. The results of gene, RNA gene and repeat content analyses are illustrated as graphs in Figure 3A-3C, respectively. The detailed analysis of satellite repeat classes is shown in Figure S6. (0.02 MB XLS) [file pgen.1000889.s016.xls]

## Sheet: Table S5 sequence features
Genes					RNA Genes
UCSC GenomeBrowser RefSeq Genes Track					UCSC GenomeBrowser RepeatMasker Track
	# of genes	gene/10Mbp				# of genes	gene/10Mbp
	OR		p-value (Fisher's exact test)			5S		p-value (Fisher's exact test)
NADs	76	6.02134	8.32148e-32		NADs	108	8.55664	7.06318e-11
genome	394	1.26783			genome	1280	4.11883
LADs	306	2.32309	1.30654e-57		LADs	552	4.19067	0.00196361
	ZNF					tRNA
NADs	98	7.76436	3.43017e-30		NADs	130	10.2997	5.88493e-07
genome	711	2.28788			genome	1956	6.29409
LADs	114	0.865464	0.999337		LADs	720	5.46609	0.42922
	DEF					other*
NADs	42	3.32758	3.1841e-35		NADs	286	2.26593	0.97949
genome	63	0.202724			genome	7888	2.53823
LADs	57	0.432732	9.40884e-14		LADs	2397	1.81975	1.15519e-18
					UCSC GenomeBrowser RNA Genes Track
						# of genes
						active	gene/10Mbp
					NADs	98	7.76436	5.85934e-05
					genome	1093	3.5171
					LADs	192	1.45762	1.82408e-25
						pseudogenes*	gene/Mbp
					NADs	355	2.8126	1.81337e-09
					genome	6111	1.96642
					LADs	1918	1.4561	3.79135e-11
						active tRNA+5S	gene/Mbp
					NADs	42	3.32758	5.85934e-05
					genome	509	1.63788
					LADs	140	1.06285	0.000735539
								Table S5
