# Supplementary material for: Initial Genomics of the Human Nucleolus
Source: PLoS Genet. 2010 Mar 26;6(3):e1000889. doi: 10.1371/journal.pgen.1000889 (PMC2845662; doi:10.1371/journal.pgen.1000889)
Supplement: Table S6 — Statistical analysis of chromatin features of NADs. Chromatin regulatory features in NADs were extracted from Ensembl Functional Genomics (eFG) database using Ensembl Perl API (Ensembl 50). These data were obtained by ChIP-seq analysis of lymphocytes [34]. The numbers indicate sequence reads per Mb. Additionally, gene expression and H3K27Me3 occupancy data for Hela cells were obtained from the Gene Expression Omnibus Database (GSM323148, GSM323149, GSM325898; [35]). The numbers indicate here sequence length occupied by the H3K27Me3 histone mark per Mb and mean values of gene expression in arbitrary units. Enrichment of features was tested by comparing the distribution of feature counts in NADs against the genome mean value using a t-test statistics and adjusting p-values for multiple testing. Importantly, the analysis of HeLa H3K27Me3 and gene expression data reinforces the results obtained from lymphocytes. Genomic and NAD values of functionally characterised, significantly enriched or depleted chromatin marks are shown in Figure 3D. (0.05 MB XLS) [file pgen.1000889.s017.xls]

## Sheet: Table S6 chromatin features
	Lymphocytes																	HeLa
	Feature frequency (sequence tags per Mb)																	Feature extension per Mb	Feature density (mean expression in region)
genome mean	2.79026	1.65826	1.43341	3.01382	23.4105	5.53368	8.82565	54.5769	2.17645	0.917164	3.9494	5.67065	2.01136	3.50713	5.18768	4.17069	8.56041	389850	6.31589
NADs mean	73.5083	105.979	41.3598	120.621	175.163	2.30661	5.62436	91.1865	100.442	31.3651	53.501	7.19468	121.136	114.854	3.32935	174.936	8.57487	527298	4.5661
p-value	0.116166	0.107925	0.00495124	0.0916511	0.0604296	0.0139074	0.561311	0.152396	0.0330415	0.0281078	0.0226795	0.171355	0.0538841	0.0108916	0.610418	0.0142696	0.373105	0.00200684	0.00300846
adjusted p-value	0.1894	0.1894	0.0344814	0.173119	0.140087	0.060646	0.622324	0.228595	0.0991246	0.0895936	0.0889735	0.247875	0.130861	0.0555472	0.662369	0.060646	0.432462	0.0255872	0.0312512
NAD (chr_start_end)	RFeature_H3K27me1	RFeature_H3K27me2	Rfeature_H3K27me3	RFeature_H3K36me1	RFeature_H3K36me3	RFeature_H3K4me1	RFeature_H3K4me2	RFeature_H3K4me3	RFeature_H3K79me1	RFeature_H3K79me2	RFeature_H3K79me3	RFeature_H3K9me1	RFeature_H3K9me2	RFeature_H3K9me3	RFeature_H4K20me1	RFeature_H4K20me3	RFeature_H2AZ	Hela.H3K27me3	Hela. Gene Expression
1_120300000_121143934	15.404	27.2533	17.7739	29.6232	84.1298	0	4.73971	62.8011	27.2533	14.2191	16.589	3.55478	28.4382	34.3629	0	56.8765	10.6643	156400	6.4942
1_141484000_142382900	0	0	0	0	0	0	0	0	0	0	0	0	0	0	0	0	0	279219	6.4955
1_142879000_14934000	0	0	0	0	0	0	0	0	0	0	0	0	0	0	0	0	0	0	6.4955
1_143035000_143568000	1.87617	0	0	1.87617	0	1.87617	5.62852	60.0375	0	0	1.87617	5.62852	0	1.87617	0	0	11.257	131325	6.4955
1_143954000_144187000	8.58369	0	0	8.58369	85.8369	0	68.6695	236.052	0	0	8.58369	17.1674	0	4.29185	12.8755	0	64.3777	68665.2	6.49256
1_146636000_146776000	0	0	0	0	0	0	0	0	0	0	0	0	0	0	0	0	0	0	6.47461
1_146800000_147943802	3.49711	6.11994	5.24566	9.61705	22.7312	0.874277	3.49711	38.4682	5.24566	0.874277	6.99422	4.37139	6.99422	11.3656	0.874277	30.5997	3.49711	352321	6.47461
1_150443888_151606502	0	0	0	0	1.72026	0	4.30065	10.3216	0	0	0	1.72026	0	0	0	0	7.74118	1.09408e+06	6.40404
1_226811000_226847000	0	0	0	0	0	0	0	0	0	0	0	0	0	0	0	0	0	0	6.32693
2_ 88086000_ 89947000	1.07469	0.537346	0	1.07469	16.1204	0.537346	3.76142	23.1059	0	0	0.537346	1.61204	0	2.14938	0	0	5.37346	499720	6.04572
2_ 90979000_ 91656371	59.0518	100.388	95.9592	124.009	236.207	0	1.4763	116.627	162.393	44.2889	56.0992	8.85778	146.153	184.537	0	188.966	14.763	580161	6.04512
2_ 94699000_ 94966000	0	0	0	0	0	0	0	0	0	0	0	0	0	3.74532	0	0	0	1.2584e+06	6.04512
2_116012679_117543754	0	0	0	0	0	0	0	0	0	0	0	0	0	0	0	0	0	685761	5.94997
2_130440000_130586000	0	0	0	0	0	0	0	0	0	0	0	0	0	0	0	0	0	47938.4	5.91176
2_132039000_132835000	180.905	221.106	271.357	305.276	355.528	27.6382	45.2261	316.583	378.141	104.271	296.482	91.7085	293.97	188.442	74.1206	383.166	42.7136	430883	5.88796
3_ 75481000_ 76093919	34.2623	99.5238	50.5776	96.2607	287.151	0	1.63154	154.996	78.3138	4.89461	32.6307	1.63154	107.681	97.8922	0	153.364	11.4208	660751	6.16162
3_ 90387508_ 90581461	46.403	36.0912	67.0265	61.8707	97.9619	0	0	82.4942	61.8707	30.9353	61.8707	0	72.1824	103.118	0	144.365	5.15589	391822	6.17482
3_ 94993815_ 95056494	0	0	0	0	0	0	0	0	0	0	0	0	0	0	0	0	0	414780	6.17482
4_ 192_ 368956	16.2706	43.3882	84.0646	113.894	273.888	21.6941	10.847	244.059	127.453	5.42352	105.759	8.13528	75.9293	197.959	0	132.876	48.8117	604693	5.71285
4_ 3543764_ 3600210	0	0	0	0	0	0	0	0	0	0	0	0	0	0	0	0	0	3.36601e+06	5.69326
4_ 8935000_ 8978000	0	0	0	0	0	0	0	0	0	0	0	0	0	0	0	0	0	46488.4	5.67769
4_ 48743852_ 49312555	68.5771	149.463	75.6106	233.865	409.704	21.1006	8.79194	123.087	181.114	107.262	144.188	22.859	221.557	184.631	15.8255	578.509	3.51677	402655	5.65259
4_132806398_133118955	0	0	0	0	0	0	0	3.19942	0	0	0	0	0	0	0	0	0	35187.2	5.55073
4_190756258_190918908	141.408	664.002	116.815	282.816	424.224	0	0	18.4445	159.852	18.4445	141.408	0	664.002	485.706	0	258.223	0	2.41008e+06	6.33315
4_191034000_191262540	8.7512	26.2536	21.878	39.3804	56.8828	0	0	135.644	26.2536	0	35.0048	0	43.756	91.8876	0	21.878	0	2.03026e+06	6.33315
5_ 1912521_ 4681284	0.361172	0	0.361172	0.361172	0	0	0	3.97289	0	0	0	0	0	3.25055	0	0.361172	0	1.17814e+06	6.38242
5_17571000_17641000	0	0	0	0	0	0	0	0	0	0	0	0	0	0	0	0	0	0	6.40987
5_ 33434000_ 34390900	1.04504	1.04504	0	0	1.04504	0	4.18017	14.6306	0	0	1.04504	2.09008	0	1.04504	0	0	7.31529	666727	6.40987
5_ 43051000_ 46437749	3.24795	5.90537	8.26752	7.97225	18.3066	0.885805	12.4013	60.2348	6.49591	2.06688	10.3344	2.65742	7.97225	16.8303	0	17.4208	10.3344	757935	6.42457
5_ 49493855_ 49537552	45.7697	68.6546	114.424	45.7697	137.309	0	0	137.309	91.5395	45.7697	114.424	0	68.6546	205.964	0	320.388	0	1.02977e+06	6.40655
5_ 68716000_ 70597900	0	0	0	0	0	0	0	9.03342	0	0	0	0	0	0	0	0	0	2124.98	6.40816
6_ 39437734_ 40893950	0	0	0	0.686711	0.686711	0	0.686711	12.3608	0	0	0	0.686711	0.686711	0.686711	0	0	2.06013	1.07539e+06	6.06095
6_ 57073000_ 58887710	184.051	240.81	253.484	218.768	243.565	11.5721	90.9236	259.546	208.298	223.727	208.849	151.539	221.523	265.607	31.41	207.196	171.928	414922	6.06373
6_ 61950107_ 63956000	0	0.560852	0.560852	0.560852	0.560852	0	0	1.1217	0.560852	0.560852	0.560852	0	0.560852	1.1217	0	1.1217	0	718427	6.04706
7_ 53157000_ 53200000	0	0	0	0	0	0	0	0	0	0	0	0	0	0	0	0	0	325535	6.08395
7_ 56168766_ 58018759	5.94597	7.02705	11.8919	9.18922	25.946	1.08109	1.08109	11.8919	9.72977	3.7838	11.3514	1.62163	10.8109	16.2163	1.08109	34.0542	2.16217	311869	6.05846
7_ 61060000_ 64778000	31.1996	53.2544	33.0823	51.9096	161.646	0.806885	6.72405	91.447	81.7644	28.7789	36.8478	8.60678	62.9371	154.922	1.07585	188.273	13.986	271100	6.06226
7_ 66506481_ 71712594	0	0	0	0	0.192082	0	0.768328	6.3387	0	0.192082	0	0	0	0.768328	0	0.576246	0.576246	859754	6.04672
8_ 6722000_ 8108900	0	0.721033	0	0	0	0	0	3.60516	0	0	0	0	0	0	0	0	0	188903	6.25892
8_ 12007000_ 12657900	0	0	0	0	13.827	0	4.609	62.9897	0	0	0	4.609	0	0	0	0	1.53633	247339	6.31289
8_ 43145000_ 43893956	210.96	200.279	153.547	194.938	307.094	6.67596	40.0558	265.703	245.675	184.256	70.7652	44.0613	148.206	281.725	22.6983	217.636	32.0446	264345	6.38609
8_ 47018999_ 47969000	4.21052	2.10526	4.21052	5.26315	10.5263	0	0	18.9473	9.47367	3.15789	7.36841	2.10526	6.31578	10.5263	0	22.1052	1.05263	714714	6.38609
8_ 86742000_ 86984000	0	0	0	4.13223	0	0	0	0	4.13223	0	0	0	12.3967	16.5289	0	12.3967	0	2.35534e+06	6.50292
9_ 41918945_ 42587000	0	0	0	0	0	0	0	5.98753	0	0	0	0	0	0	0	0	0	0	6.42226
9_ 42709000_ 47043900	0.230686	0.230686	0	0.461372	0.230686	0	0	1.15343	0.922743	0	0.461372	0	0.230686	0.461372	0	1.38411	0	20298.3	6.42226
9_ 65244000_ 69931000	10.8812	17.9219	13.0147	17.9219	30.7233	0	1.28014	21.9757	18.3486	8.7476	10.4544	2.56027	14.2949	23.0425	0	33.9236	1.9202	55682.5	6.42405
10_ 37431324_ 39193976	35.7416	49.9248	44.8188	124.245	309.193	4.53862	9.07723	111.763	109.494	48.2228	64.6753	8.5099	102.119	177.573	3.97129	561.086	10.2119	557099	6.41113
10_ 41706253_ 42281405	394.678	502.476	243.414	681.559	1251.84	8.69335	13.9094	497.26	839.778	375.553	385.985	31.2961	712.855	1091.89	22.6027	1335.3	34.7734	570263	6.41844
10_ 80914000_ 81995000	12.0259	0	0	1.85014	44.4033	18.5014	24.9769	54.5791	0	0	7.40056	23.1267	0	0	23.1267	0	6.47549	148932	6.37705
10_127568855_127606431	585.48	691.931	266.127	1091.12	1410.47	0	0	1037.9	1916.12	186.289	372.578	0	1916.12	1836.28	0	2182.24	0	878194	5.60954
10_135342000_135348900	0	0	0	0	0	0	0	0	0	0	0	0	0	0	0	0	0	0	NA
11_ 48150052_ 51450245	17.5747	26.3621	29.0892	25.4531	48.482	0.303013	1.81808	41.8157	34.5434	17.8777	23.635	4.24218	29.3922	51.8152	0	51.2091	5.15121	472067	6.29175
11_ 54556256_ 56331401	1.69	2.25334	3.94334	2.25334	3.94334	0	0	6.19668	1.69	0.563334	3.94334	0	2.81667	7.32335	0	7.88668	0.563334	661895	6.29802
12_ 34150130_ 34731395	22.365	32.6873	34.4077	43.0096	63.6543	1.72039	1.72039	77.4174	29.2466	13.7631	36.1281	5.16116	41.2893	63.6543	1.72039	63.6543	13.7631	811998	6.67383
12_ 36150160_ 36987610	22.6879	27.4643	54.9287	37.0171	60.8992	0	1.1941	65.6756	46.5699	19.1056	40.5994	2.3882	38.2112	72.8402	2.3882	78.8107	3.5823	505079	6.67383
13_ 17926000_ 19043762	0	0	0	0	0	0	0	3.26584	0	0	0	0	0	0	0	0	0	752210	5.91776
14_ 18081282_ 19800096	4.07258	8.14515	6.98156	8.14515	13.3813	0	0.581797	8.72695	5.81797	1.74539	5.81797	0.581797	7.56335	11.6359	0	11.0541	1.16359	279255	6.30647
14_ 24850231_ 25593917	0	1.34465	0	0	0	0	0	0	0	0	0	0	0	0	0	0	0	731453	6.24953
14_ 45475193_ 48531441	0	0	0	0	0	0	0	0	0	0	0	0	0	0	0	0	0	543440	6.25214
14_105487524_105525248	0	0	0	0	0	0	0	0	0	0	0	0	0	0	0	0	0	2.0676e+06	NA
15_ 18262732_ 23112656	0.824755	0.618566	1.8557	1.03094	10.1033	0.824755	2.26808	17.3199	3.91759	0.412378	3.29902	1.23713	1.23713	3.7114	0	4.53615	2.26808	343498	6.21856
15_ 23250217_ 27675023	0.225999	0	0	1.12999	13.5599	4.29397	3.84198	16.7239	0	0.225999	0	3.38998	0	0.225999	0.451997	0	2.03399	706237	6.21236
15_ 29637705_ 30393811	0	0	0	1.32257	0	0	0	6.61283	0	0	0	0	0	0	0	0	2.64513	362379	6.25842
15_ 31362541_ 31800003	0	0	0	0	0	0	0	0	0	0	0	0	0	0	0	0	0	1.16353e+06	6.273
15_ 43781365_ 45218872	0	0.695649	0.695649	0	0.695649	0	0	6.95649	0.695649	0	0	0	0.695649	2.7826	0	0	2.08695	802055	6.27967
16_ 32001000_ 35131499	38.3325	61.6515	56.5405	69.6375	149.816	3.51382	6.06932	67.4014	99.0257	24.2773	63.8876	10.222	77.304	130.97	10.5415	226.481	7.34707	361905	6.72298
16_ 44993939_ 45062649	116.431	145.539	145.539	247.417	611.265	0	0	232.863	247.417	145.539	174.647	14.5539	145.539	873.235	0	1484.5	0	1.96475e+06	6.72298
17_ 10062596_ 11793891	0	0	0	0	9.81924	0	0.577602	16.1729	1.73281	0	1.1552	0	0	0	0	0	2.88801	906829	6.59392
17_ 20075000_ 22817900	10.5728	12.0311	5.10409	12.0311	41.5619	9.47902	7.65613	64.1657	9.11444	0.729155	10.2082	10.5728	11.3019	11.6665	6.5624	16.406	9.8436	366755	6.63943
17_ 28093882_ 29406304	0	0	1.5239	0.76195	1.5239	0.76195	3.0478	14.4771	3.80975	0	3.0478	0.76195	0.76195	2.28585	0.76195	4.5717	3.0478	1.04463e+06	6.62301
18_ 14147000_ 15393928	0	0	0	0	0	0	0	10.4256	0	0	0	0	0	0	0	0.801971	0	128306	5.78451
19_ 151000_ 178000	0	0	0	0	0	0	0	0	0	0	0	0	0	0	0	0	0	0	6.25591
19_ 19718965_ 24375196	1.71813	1.07383	5.58392	3.65102	17.1813	0.429532	5.15438	59.0606	5.58392	1.50336	8.59064	2.36243	3.22149	10.5235	1.07383	17.396	13.3155	333725	5.87694
19_ 32431367_ 34106421	15.5219	18.5069	23.2828	19.7009	35.8197	1.19399	3.58197	28.6558	26.2678	11.9399	20.2979	3.58197	26.8648	37.6107	0.596996	33.4318	7.76094	909804	5.93865
19_ 41431447_ 43062550	1.83925	0	0.613082	4.29157	89.51	7.35698	30.6541	109.742	0	0	12.2616	15.3271	0	52.7251	0	67.439	66.2129	503933	5.86711
19_ 47850000_ 48464000	0	0	0	0	0	0	0	0	0	0	0	0	0	0	0	0	0	366438	5.8239
19_ 61612549_ 62206346	0	0	0	1.68408	175.144	3.36815	3.36815	85.8879	1.68408	0	28.6293	5.05223	3.36815	42.1019	0	131.358	18.5248	1.2361e+06	5.372
20_ 25787526_ 26262721	25.2528	29.4616	35.7748	56.8188	86.2804	8.4176	18.9396	134.682	96.8024	23.1484	61.0276	23.1484	73.654	105.22	25.2528	126.264	4.2088	374564	6.50381
20_ 28068800_ 28262615	67.0743	25.7978	77.3934	87.7125	428.243	0	0	190.904	87.7125	5.15956	36.1169	0	175.425	216.701	0	108.351	0	717148	6.50381
20_ 29268971_ 29512508	78.0169	86.2292	90.3353	205.308	669.303	0	0	172.458	192.989	90.3353	139.609	4.10615	176.565	410.615	0	1059.39	0	981354	6.50381
20_ 39862618_ 41475217	0	0	0	0	0	0	0	0	0	0	0	0	0	0.620117	0	0	0	1.10815e+06	6.45264
20_ 58393777_ 59575151	0	0	0.846472	0	0	0	0	0	0	0	0	0	0	0	0	0	0	1.68025e+06	6.34436
21_ 9725004_ 10168000	325.059	632.06	237.022	866.825	1568.86	2.25736	0	307.001	528.221	160.272	356.662	0	1013.55	785.56	2.25736	2072.25	0	1.01128e+06	6.2452
21_ 13262537_ 14598900	4.4898	8.2313	11.9728	7.483	12.7211	0	2.9932	23.9456	7.483	4.4898	8.2313	2.9932	8.9796	16.4626	0	14.2177	4.4898	211760	6.28826
21_ 23881409_ 25706319	0	0	0	0	0	0	0	2.19189	0	0	0	0	0	0	0	0.547972	0.547972	913449	6.28664
22_ 14456000_ 14906372	0	0	0	0	0	0	0	0	0	0	0	0	0	0	0	0	0	0	6.55478
22_ 15242000_ 16381408	1.7553	0.877649	0.877649	4.38824	26.3295	15.7977	12.2871	53.5366	0.877649	0.877649	0.877649	11.4094	0.877649	8.77649	10.5318	13.1647	7.89884	624872	6.55478
22_ 32200005_ 33487649	0	0	0	0.776612	0	0	2.32984	6.2129	0.776612	0	0	0	0	0	0	0	0.776612	1.19986e+06	6.7847
X_ 57956261_ 58575169	3.2315	4.84725	4.84725	4.84725	4.84725	0	0	8.07875	4.84725	1.61575	4.84725	0	4.84725	9.69449	0	9.69449	0	347370	6.27776
X_ 61612674_ 62018869	64.0087	86.1655	110.784	100.937	189.564	0	4.92374	152.636	103.399	51.6993	93.5511	9.84749	115.708	172.331	0	169.869	12.3094	428336	6.27776
X_114866000_114918000	0	0	0	0	0	0	0	0	0	0	0	0	0	0	0	0	0	0	6.70397
Y_ 7830000_ 7940900	0	0	0	0	0	0	0	0	0	0	0	0	0	0	0	0	0	0	3.95506
Y_ 8991000_ 9254000	0	0	0	0	0	0	0	0	0	0	0	0	0	0	0	0	0	0	3.95506
Y_ 9319000_ 9410000	0	0	0	0	0	0	0	0	0	0	0	0	0	0	0	0	0	0	3.95506
Y_ 10550130_ 10675193	479.758	567.714	631.682	679.657	839.577	15.9919	31.9839	767.613	767.613	159.919	615.69	143.927	695.649	519.738	103.948	847.573	143.927	991476	3.87458
Y_ 11250004_ 12143800	223.765	299.845	115.239	306.558	397.182	8.95059	15.6635	234.953	259.567	121.952	168.942	42.5153	268.518	239.428	4.47529	415.084	40.2776	239420	3.87458
Y_ 57381360_ 57431361	5639.89	8079.84	1579.97	8659.83	10219.8	79.9984	179.996	4199.92	5359.89	1659.97	2619.95	139.997	7419.85	4939.9	39.9992	7959.84	179.996	7.83888e+06	NA
total	9278.05	13376.4	5220.35	15224.5	22108.7	291.135	709.895	11509.4	12677.5	3958.84	6752.77	908.096	15289.5	14496.6	420.223	22080.1	1082.3	6.65544e+07	576.323
																			Table S6
